# Supplementary material for: [rac-2-(1-Amino­eth­yl)phenyl-κ2 C 1,N](ethyl­endiamine-κ2 N,N′)palladium(II) 3,5-dimethyl­benzoate
Source: Acta Crystallogr Sect E Struct Rep Online. 2010 Jul 21;66(Pt 8):m977. doi: 10.1107/S1600536810028369 (PMC3007359; doi:10.1107/S1600536810028369)
Supplement: Supplementary file 2 [file e-66-0m977-Isup2.hkl]

# 
# h,k,l, Fc-squared, Fo-squared, sigma(Fo-squared) and status flag 
# 
data_I
_shelx_title ' 1     - SHELXL' 
_shelx_refln_list_code          4 
_shelx_F_calc_maximum      353.17 
_exptl_crystal_F_000       896.00 
_reflns_d_resolution_high   .7709 
 
loop_ 
 _symmetry_equiv_pos_as_xyz 
 'x, y, z' 
 '-x, y+1/2, -z+1/2' 
 '-x, -y, -z' 
 'x, -y-1/2, z-1/2' 
 
_cell_length_a     7.9624 
_cell_length_b    28.615 
_cell_length_c     8.5964 
_cell_angle_alpha  90.000 
_cell_angle_beta  100.616 
_cell_angle_gamma  90.000 
 
_shelx_F_squared_multiplier     1.000 
 
loop_ 
 _refln_index_h 
 _refln_index_k 
 _refln_index_l 
 _refln_F_squared_calc 
 _refln_F_squared_meas 
 _refln_F_squared_sigma 
 _refln_observed_status 
   1   0   0    17078.45    17593.10    197.58 o 
   2   0   0    18672.59    20727.07    294.83 o 
   3   0   0     3418.78     3344.18    150.60 o 
   4   0   0     1524.12     1906.28    154.12 o 
   5   0   0     1862.43     2305.71    195.44 o 
   6   0   0      308.22      287.18    100.86 o 
   7   0   0     2776.13     2984.63    255.93 o 
   8   0   0     5836.80     5887.58    335.02 o 
   9   0   0     4033.24     3682.41    328.08 o 
  10   0   0     1316.94     1219.64    202.57 o 
   1   1   0     8822.79     9339.72    100.39 o 
   2   1   0     3131.06     2883.81     81.19 o 
   3   1   0    17889.20    18612.11    241.42 o 
   4   1   0    22701.35    24118.49    319.00 o 
   5   1   0    12571.15    12777.62    266.03 o 
   6   1   0     2181.35     2087.27    142.68 o 
   7   1   0     1551.25     1757.12    149.14 o 
   8   1   0      426.01      448.10     93.00 o 
   9   1   0      236.77      381.04     85.90 o 
  10   1   0      648.90      735.56    129.00 o 
   1   2   0    27672.56    29352.25    335.32 o 
   2   2   0     7625.31     7940.37    130.37 o 
   3   2   0     2562.62     2627.51     95.68 o 
   4   2   0       39.94      141.79     46.81 o 
   5   2   0      614.34      746.23     92.96 o 
   6   2   0     1991.60     2024.56    141.64 o 
   7   2   0     7361.76     7040.30    238.69 o 
   8   2   0     4878.28     4820.93    215.87 o 
   9   2   0     5436.37     4868.87    252.63 o 
  10   2   0     1090.34     1012.89    134.19 o 
   1   3   0        1.80        6.25      9.91 o 
   2   3   0     3792.76     3577.84     90.37 o 
   3   3   0    22178.91    23358.38    271.86 o 
   4   3   0    16441.58    16990.18    290.18 o 
   5   3   0    12920.54    13234.51    288.12 o 
   6   3   0     2853.49     2924.45    148.57 o 
   7   3   0        5.77       94.27     58.74 o 
   8   3   0       21.69      109.05     68.74 o 
   9   3   0      503.51      643.94    109.60 o 
  10   3   0      134.47      221.39     80.80 o 
   0   4   0     6916.11     6349.03    192.55 o 
   1   4   0    17940.10    18367.12    210.09 o 
   2   4   0     1196.42     1162.36     59.55 o 
   3   4   0     6031.32     6340.79    144.36 o 
   4   4   0      195.89      274.94     63.01 o 
   5   4   0         .74       45.50     53.06 o 
   6   4   0     3100.27     3046.97    161.43 o 
   7   4   0     3867.13     3693.45    197.42 o 
   8   4   0     3295.28     3166.22    197.54 o 
   9   4   0     3584.37     3198.60    218.71 o 
  10   4   0      917.99      882.21    127.31 o 
   1   5   0      933.98      927.78     34.62 o 
   2   5   0     9246.28     9624.20    206.34 o 
   3   5   0    12255.27    12489.07    221.27 o 
   4   5   0    16697.35    18088.43    313.94 o 
   5   5   0     5849.99     5880.81    184.71 o 
   6   5   0     3395.31     3544.44    158.64 o 
   7   5   0       23.51      105.85     56.35 o 
   8   5   0      644.36      664.98    105.08 o 
   9   5   0      178.32      253.05     77.52 o 
  10   5   0      219.13      210.62     82.73 o 
   0   6   0     5428.23     4754.05    114.15 o 
   1   6   0    15412.86    15235.67    136.17 o 
   2   6   0      998.42      968.97     58.01 o 
   3   6   0        1.41       24.09     28.59 o 
   4   6   0         .08        8.27     37.36 o 
   5   6   0       29.71       63.41     49.15 o 
   6   6   0     2135.53     2251.80    142.89 o 
   7   6   0      341.17      446.18     87.74 o 
   8   6   0     2435.20     2548.29    187.38 o 
   9   6   0     1411.36     1326.13    147.58 o 
  10   6   0      720.88      810.59    122.05 o 
   1   7   0       27.93       70.22     18.39 o 
   2   7   0      284.61      288.68     39.67 o 
   3   7   0     2124.71     1851.25     86.40 o 
   4   7   0     5310.68     5274.04    237.61 o 
   5   7   0     3314.89     3144.83    143.44 o 
   6   7   0     2341.60     2384.52    145.87 o 
   7   7   0     2927.09     2873.60    173.45 o 
   8   7   0      353.56      356.00     82.86 o 
   9   7   0      142.14      169.77     67.85 o 
   0   8   0      319.23      476.80     57.29 o 
   1   8   0     1741.03     1570.81     58.22 o 
   2   8   0      886.15      852.72     55.81 o 
   3   8   0      821.17     1156.46     75.53 o 
   4   8   0       47.66       77.29     51.48 o 
   5   8   0       27.75       91.93     48.34 o 
   6   8   0      247.20      290.51     66.35 o 
   7   8   0      812.44      938.83    112.59 o 
   8   8   0     1367.23     1337.45    143.38 o 
   9   8   0      387.92      372.27     86.64 o 
   1   9   0        3.89       23.21     20.36 o 
   2   9   0       56.87       67.44     27.36 o 
   3   9   0     3367.55     3467.76    114.93 o 
   4   9   0       64.09       76.04     48.21 o 
   5   9   0     1456.38     1686.38    115.44 o 
   6   9   0      662.36      799.02     98.34 o 
   7   9   0      801.86      846.45    108.67 o 
   8   9   0       14.98       31.32     57.40 o 
   9   9   0      180.17      240.95     73.49 o 
   0  10   0       10.73         .77     27.69 o 
   1  10   0     3828.37     3657.78     91.77 o 
   2  10   0     2491.71     2355.04     82.52 o 
   3  10   0      283.35      437.89     59.96 o 
   4  10   0     2507.44     2942.09    126.29 o 
   5  10   0       11.02       41.52     40.73 o 
   6  10   0        4.98       21.13     46.04 o 
   7  10   0        2.29       93.53     52.92 o 
   8  10   0      295.46      401.59     83.43 o 
   9  10   0       53.25       83.63     62.80 o 
   1  11   0      175.81      175.59     31.26 o 
   2  11   0      152.20      205.37     36.36 o 
   3  11   0      487.56      682.57     67.72 o 
   4  11   0      911.52     1152.41     90.80 o 
   5  11   0       42.09       94.43     46.38 o 
   6  11   0      240.02      304.17     67.12 o 
   7  11   0      309.56      324.51     73.78 o 
   8  11   0         .01       44.24     53.61 o 
   9  11   0       56.59       15.08     65.85 o 
   0  12   0     5376.36     5246.83    226.51 o 
   1  12   0     1952.33     2053.24     75.76 o 
   2  12   0       87.87      124.45     27.98 o 
   3  12   0        4.43       53.23     38.43 o 
   4  12   0      721.32      790.93     84.00 o 
   5  12   0      102.34      223.61     57.50 o 
   6  12   0      420.58      479.21     80.82 o 
   7  12   0        2.77       71.21     55.84 o 
   8  12   0         .63        9.92     61.20 o 
   9  12   0        3.53        2.57     60.35 o 
   1  13   0     3962.39     4026.19    107.80 o 
   2  13   0      149.14      117.07     31.01 o 
   3  13   0     2077.10     1974.19     97.71 o 
   4  13   0      538.65      633.79     75.38 o 
   5  13   0     1325.51     1395.56    107.02 o 
   6  13   0       29.12       21.77     43.01 o 
   7  13   0      168.87      176.79     58.51 o 
   8  13   0      190.61      268.72     86.23 o 
   9  13   0       29.01      123.70     85.95 o 
   0  14   0     1635.62     1660.13    142.97 o 
   1  14   0     3469.45     3486.24    104.62 o 
   2  14   0      728.96      724.72     63.03 o 
   3  14   0      282.74      333.77     52.00 o 
   4  14   0      190.50      255.80     49.47 o 
   5  14   0      249.95      326.11     61.03 o 
   6  14   0      880.12      953.95    106.34 o 
   7  14   0       93.53      100.17     67.04 o 
   8  14   0      239.44      297.92     86.80 o 
   9  14   0      397.12      420.19    113.83 o 
   1  15   0     1404.79     1416.96     75.83 o 
   2  15   0     1147.73     1051.27     93.18 o 
   3  15   0     2269.36     2328.46    115.81 o 
   4  15   0      989.27     1087.25     84.11 o 
   5  15   0     2734.11     2674.87    136.76 o 
   6  15   0     1539.95     1502.48    153.71 o 
   7  15   0     1304.30     1115.88    140.48 o 
   8  15   0      336.42      357.65    111.57 o 
   9  15   0       16.01       79.38     76.42 o 
   0  16   0     2056.27     1673.73    151.31 o 
   1  16   0     4699.12     4484.42    126.53 o 
   2  16   0     1687.37     1660.84     82.45 o 
   3  16   0     2285.15     2313.87    102.72 o 
   4  16   0      151.50      274.03     48.52 o 
   5  16   0       21.94       77.02     58.38 o 
   6  16   0     1768.85     1723.87    162.71 o 
   7  16   0      457.86      321.84     93.38 o 
   8  16   0     1371.41     1507.57    206.62 o 
   9  16   0      861.90      728.58    153.53 o 
   1  17   0     3719.01     3727.72    117.69 o 
   2  17   0     2465.46     2325.11     94.65 o 
   3  17   0     2828.42     2735.17    109.23 o 
   4  17   0     7857.73     7099.33    233.79 o 
   5  17   0      305.77      414.12     87.85 o 
   6  17   0     2967.45     2540.12    178.40 o 
   7  17   0      882.67      781.06    146.24 o 
   8  17   0       37.32      137.77     84.41 o 
   9  17   0       52.73       65.57     81.44 o 
   0  18   0     1381.95     1450.25    160.69 o 
   1  18   0     4739.64     4261.65    156.08 o 
   2  18   0     5750.48     5438.20    142.81 o 
   3  18   0     6138.50     6054.35    205.18 o 
   4  18   0     2157.54     2185.04    149.95 o 
   5  18   0      724.33      840.00    117.79 o 
   6  18   0     1649.26     1663.72    197.67 o 
   7  18   0     1350.64     1478.61    199.82 o 
   8  18   0     3003.52     2749.90    266.26 o 
   1  19   0     2052.62     2173.18    119.65 o 
   2  19   0     2250.34     2236.18     93.14 o 
   3  19   0     2533.33     2590.11    149.41 o 
   4  19   0     6263.56     5874.80    219.67 o 
   6  19   0     2440.96     2577.83    237.19 o 
   7  19   0     1647.76     1762.33    214.34 o 
   8  19   0        9.05      157.83     87.37 o 
   0  20   0     2726.08     2769.41    216.76 o 
   1  20   0     6896.65     6898.38    173.92 o 
   2  20   0     6633.62     6724.34    211.62 o 
   3  20   0     1973.56     2219.31    139.55 o 
   4  20   0     1446.46     1319.21    132.05 o 
   5  20   0     1307.92     1498.44    186.53 o 
   6  20   0     1043.10     1185.16    176.18 o 
   7  20   0     3182.69     3185.77    327.58 o 
   8  20   0     1813.85     1877.92    231.02 o 
   1  21   0      941.11     1102.66     87.27 o 
   2  21   0     3330.32     3377.38    156.96 o 
   3  21   0     4649.78     4601.44    188.88 o 
   4  21   0      295.51      459.35    108.26 o 
   5  21   0     3083.09     3328.68    252.89 o 
   6  21   0     2935.46     3104.88    261.91 o 
   7  21   0     1926.16     1901.43    225.02 o 
   8  21   0       74.12      129.19     88.14 o 
   0  22   0     4666.77     4691.43    212.26 o 
   1  22   0     6571.84     6324.70    206.68 o 
   2  22   0     7278.37     7031.94    225.27 o 
   3  22   0      214.81      225.37     60.07 o 
   4  22   0       15.31       46.82     68.51 o 
   5  22   0     1148.52     1205.36    174.10 o 
   6  22   0     1745.06     1882.75    219.01 o 
   7  22   0     2260.16     2119.27    241.74 o 
   8  22   0     1293.59     1189.05    188.22 o 
   1  23   0      335.98      516.19     79.48 o 
   2  23   0     7141.33     6932.80    228.61 o 
   3  23   0     1698.57     1961.52    188.66 o 
   4  23   0     3166.46     3624.37    245.26 o 
   5  23   0     2157.45     2140.65    217.18 o 
   6  23   0     2945.26     2782.75    257.55 o 
   7  23   0     1737.94     1668.70    217.52 o 
   0  24   0     3011.92     2918.78    256.28 o 
   1  24   0     3682.97     3550.50    185.70 o 
   2  24   0     3390.51     2313.17    808.20 o 
   3  24   0     2683.29     2817.36    200.64 o 
   4  24   0      331.76      401.47    104.99 o 
   5  24   0      405.93      416.36    106.82 o 
   6  24   0     1086.79     1335.31    190.09 o 
   7  24   0     2585.54     2677.05    267.60 o 
   1  25   0      446.95      216.01    181.92 o 
   2  25   0     4411.25     4645.51    232.54 o 
   3  25   0     4374.00     4422.55    245.96 o 
   4  25   0     3769.01     3900.73    242.97 o 
   5  25   0     3900.82     3859.15    272.28 o 
   6  25   0     2143.36     2176.47    238.83 o 
   7  25   0      604.18      632.34    134.52 o 
   0  26   0      891.35     1254.35    209.28 o 
   1  26   0     3778.02     4056.13    399.55 o 
   2  26   0     1675.92     1638.83    253.68 o 
   3  26   0     1990.45     2078.80    203.37 o 
   4  26   0        6.69       38.41     70.36 o 
   5  26   0       83.17      162.87     75.65 o 
   6  26   0     1192.54     1348.67    190.46 o 
   7  26   0     2294.50     2358.93    258.55 o 
   1  27   0      389.97      646.67    192.17 o 
   2  27   0     3265.91     3433.71    272.30 o 
   3  27   0     3654.22     3847.77    240.32 o 
   4  27   0     2469.90     2591.99    236.94 o 
   5  27   0     2234.91     2212.49    230.14 o 
   6  27   0     1346.67     1483.14    200.71 o 
   0  28   0     3040.90     3056.93    524.96 o 
   1  28   0     2215.13     2292.74    332.00 o 
   2  28   0     1172.46     1304.10    190.60 o 
   3  28   0      461.92      671.44    145.25 o 
   4  28   0       56.27       86.76     73.15 o 
   5  28   0      297.10      373.41    101.99 o 
   6  28   0      448.37      459.17    116.36 o 
   1  29   0      299.78      401.86    167.70 o 
   2  29   0     1244.51     1443.37    284.35 o 
   3  29   0     1144.72     1474.55    218.55 o 
   4  29   0     1229.27      557.57    318.23 o 
   5  29   0     1858.76     1919.97    215.85 o 
   6  29   0      433.59      452.44    119.57 o 
   0  30   0     4107.79     3327.24    559.60 o 
   1  30   0      780.27      940.65    232.23 o 
   2  30   0      728.57      806.66    268.08 o 
   3  30   0      565.50      456.88    115.09 o 
   4  30   0       41.44      162.92     93.85 o 
   5  30   0         .27      -45.80     65.97 o 
   1  31   0      575.81      512.01    179.62 o 
   2  31   0       61.41      191.30    129.76 o 
   3  31   0      739.86      777.66    213.94 o 
   4  31   0      274.44      351.72    118.62 o 
   5  31   0      105.99      226.83    110.28 o 
   0  32   0      354.56      221.03    207.32 o 
   1  32   0      141.24      153.56    123.80 o 
   2  32   0       88.38       86.07    123.08 o 
   3  32   0       41.57       48.45    117.00 o 
   4  32   0       94.05      111.30    142.36 o 
   5  32   0       78.54       93.21    106.41 o 
   1  33   0        9.71      104.26    114.50 o 
   2  33   0         .27       39.75    111.32 o 
   3  33   0         .23      108.19    122.39 o 
   4  33   0        2.33         .81    123.81 o 
   0  34   0        1.37      -48.17    137.10 o 
   1  34   0       11.57      -12.02    116.43 o 
   2  34   0         .90        5.54    117.10 o 
   3  34   0        6.45      -13.23    121.06 o 
   4  34   0       13.68      152.67    141.04 o 
   1  35   0       76.86      -14.78    132.87 o 
   2  35   0      199.53      368.19    177.01 o 
   3  35   0        9.65      134.21    139.47 o 
   0  36   0      496.12      424.27    263.82 o 
   1  36   0      307.41      438.09    183.32 o 
   2  36   0         .33       25.44    132.16 o 
 -10   1   1        7.36       63.38     67.12 o 
  -9   1   1        4.18        6.98     64.68 o 
  -8   1   1      111.16      184.44     74.00 o 
  -7   1   1     1264.73     1430.84    136.57 o 
  -6   1   1      206.62      192.24     61.37 o 
  -5   1   1      348.29      380.72     76.04 o 
  -4   1   1         .27       18.41     32.97 o 
  -3   1   1      495.86      518.76     57.61 o 
  -2   1   1      606.02      767.55     50.06 o 
  -1   1   1     1873.42     2092.95     47.29 o 
   0   1   1      536.27      613.05     21.77 o 
   1   1   1     5778.81     5988.38     96.30 o 
   2   1   1      701.18      889.92     59.68 o 
   3   1   1       86.11       88.14     36.22 o 
   4   1   1      501.90      615.74     74.75 o 
   5   1   1     1333.52     1672.70    123.14 o 
   6   1   1     1091.40     1025.54    111.03 o 
   7   1   1     1501.85     1515.87    143.14 o 
   8   1   1        3.28       88.20     63.50 o 
   9   1   1        6.23       47.07     61.45 o 
 -10   2   1      151.40      120.44     71.66 o 
  -9   2   1       79.49      145.44     73.02 o 
  -8   2   1      117.65      225.84     85.79 o 
  -7   2   1       27.09      107.85     61.23 o 
  -6   2   1        9.25      -10.35     44.38 o 
  -5   2   1      299.92      405.34     77.27 o 
  -4   2   1       12.35       42.36     37.54 o 
  -3   2   1        9.67       18.60     27.82 o 
  -2   2   1      444.29      486.90     44.10 o 
  -1   2   1    15270.40    16942.09    144.91 o 
   0   2   1     1143.09     1208.44     32.55 o 
   1   2   1    11049.44    12446.84    192.23 o 
   2   2   1      100.09       84.28     31.14 o 
   3   2   1        1.17       58.38     32.13 o 
   4   2   1      140.13      244.54     55.65 o 
   5   2   1       42.83       96.73     50.36 o 
   6   2   1        4.38       62.31     50.10 o 
   7   2   1      218.71      320.84     79.26 o 
   8   2   1       78.49      158.70     65.59 o 
   9   2   1      313.69      284.52     76.94 o 
 -10   3   1      222.96      207.12     79.93 o 
  -9   3   1       39.52      104.56     67.17 o 
  -8   3   1     2142.44     1926.82    165.97 o 
  -7   3   1      426.83      468.52     98.55 o 
  -6   3   1     1816.03     1997.90    154.94 o 
  -5   3   1     3726.78     3720.94    165.16 o 
  -4   3   1     3423.41     3628.39    141.12 o 
  -3   3   1     5945.52     6265.34    141.16 o 
  -2   3   1     3846.77     3916.33     94.51 o 
  -1   3   1       33.65       41.36     19.08 o 
   0   3   1       46.48       33.15      6.04 o 
   1   3   1    14849.01    15671.57    246.36 o 
   2   3   1       49.26       62.60     29.69 o 
   3   3   1      417.77      354.76     51.60 o 
   4   3   1     2986.54     2809.39    119.18 o 
   5   3   1     1647.04     2072.54    131.94 o 
   6   3   1     2091.06     2058.69    145.58 o 
   7   3   1     3315.51     3425.47    186.02 o 
   8   3   1      232.81      219.79     69.56 o 
   9   3   1        1.40       59.86     67.08 o 
 -10   4   1      387.91      346.73     89.68 o 
  -9   4   1      464.99      512.08    100.63 o 
  -8   4   1     4470.51     4306.29    208.36 o 
  -7   4   1       65.89      112.28     60.92 o 
  -6   4   1     2673.00     2644.58    156.46 o 
  -5   4   1     1936.99     2260.49    135.60 o 
  -4   4   1     3913.61     4821.81    137.02 o 
  -3   4   1     2880.95     3083.15    102.64 o 
  -2   4   1       68.96       94.94     30.21 o 
  -1   4   1      767.31      877.40     43.94 o 
   0   4   1    12002.43    12829.53    206.68 o 
   1   4   1     1948.64     1966.25     43.60 o 
   2   4   1     2814.74     2789.68     85.27 o 
   3   4   1     4593.85     4717.54    159.86 o 
   4   4   1      407.63      547.90     73.92 o 
   5   4   1       16.04       17.10     41.58 o 
   6   4   1      128.30      202.30     61.22 o 
   7   4   1      251.88      321.83     76.48 o 
   8   4   1      994.37     1011.24    138.42 o 
   9   4   1     1121.84     1052.17    128.36 o 
 -10   5   1      545.84      562.24    105.16 o 
  -9   5   1      181.55      286.89     82.49 o 
  -8   5   1      401.31      678.09    105.51 o 
  -7   5   1     1552.02     1567.44    142.98 o 
  -6   5   1     1969.88     2060.90    143.05 o 
  -5   5   1     5433.79     5537.69    179.54 o 
  -4   5   1    10820.32    11061.87    220.07 o 
  -3   5   1     1268.44     1030.19     73.35 o 
  -2   5   1     6326.72     6526.23    126.34 o 
  -1   5   1     5622.46     5664.68    108.22 o 
   0   5   1      943.66     1138.80     65.05 o 
   1   5   1     9084.96     9002.45    112.64 o 
   2   5   1      189.43      204.31     36.12 o 
   3   5   1     2908.23     2617.60     99.10 o 
   4   5   1    18748.92    20053.63    328.72 o 
   5   5   1     1098.47     1174.39    113.44 o 
   6   5   1     1847.88     2249.55    156.63 o 
   7   5   1     2735.80     2785.58    185.23 o 
   8   5   1      271.36      293.65     73.73 o 
   9   5   1      143.45      212.07     72.56 o 
 -10   6   1      849.75      675.22    111.06 o 
  -9   6   1     1367.68     1348.93    149.88 o 
  -8   6   1     6204.00     5902.73    237.73 o 
  -7   6   1     1539.08     1730.22    147.85 o 
  -6   6   1     2126.79     2090.62    143.93 o 
  -5   6   1      353.14      310.31     71.62 o 
  -4   6   1     7345.94     8377.53    193.89 o 
  -3   6   1     4506.93     4849.74    130.35 o 
  -2   6   1     1618.12     1530.84     67.86 o 
  -1   6   1     3318.42     3169.89     79.89 o 
   0   6   1       55.06      136.88     28.50 o 
   1   6   1    15252.38    15411.61    309.81 o 
   2   6   1     7140.98     7686.64    151.13 o 
   3   6   1    10471.09    10918.79    194.67 o 
   4   6   1      461.90      607.33     77.80 o 
   5   6   1      470.88      552.99     79.56 o 
   6   6   1     1122.91     1146.32    115.67 o 
   7   6   1     2562.45     2589.19    168.40 o 
   8   6   1      806.13      868.62    116.37 o 
   9   6   1     3253.49     2998.75    214.58 o 
 -10   7   1      866.03      940.44    128.56 o 
  -9   7   1      298.84      382.73     90.77 o 
  -8   7   1       79.11      149.20     66.58 o 
  -7   7   1      997.31     1096.30    124.15 o 
  -6   7   1     2241.44     2368.75    146.25 o 
  -5   7   1     7646.27     8083.30    215.44 o 
  -4   7   1     3463.09     3025.67    123.74 o 
  -3   7   1    12880.06    13396.47    216.19 o 
  -2   7   1     3814.19     3835.58    103.57 o 
  -1   7   1       47.18      127.13     30.30 o 
   0   7   1     1452.01     1516.10     42.42 o 
   1   7   1     7795.64     7708.61    210.73 o 
   2   7   1     2538.98     2380.52     76.71 o 
   3   7   1     2805.77     2640.11     98.92 o 
   4   7   1     9240.20     9269.41    209.29 o 
   5   7   1     5673.02     5099.16    197.50 o 
   6   7   1     3592.29     3594.28    167.36 o 
   7   7   1     1403.73     1524.66    140.71 o 
   8   7   1      122.96      117.43     61.92 o 
   9   7   1       25.49      152.31     64.41 o 
 -10   8   1     1727.60     1589.69    167.10 o 
  -9   8   1     2787.30     2510.69    193.80 o 
  -8   8   1     2750.63     2762.56    191.52 o 
  -7   8   1     4011.59     4201.43    191.14 o 
  -6   8   1     3006.64     3204.10    155.08 o 
  -5   8   1     1955.85     2007.43    129.91 o 
  -4   8   1         .48        2.95     48.51 o 
  -3   8   1     2630.81     2587.36    100.90 o 
  -2   8   1     8704.30     8791.02    158.14 o 
  -1   8   1    13268.85    12527.40    167.46 o 
   0   8   1    23476.38    23368.75    599.22 o 
   1   8   1    14621.73    14234.99    308.38 o 
   2   8   1     4084.46     3857.99    105.62 o 
   3   8   1     2634.76     2524.12     97.25 o 
   4   8   1      229.92      330.79     58.19 o 
   5   8   1      908.57     1063.09    101.60 o 
   6   8   1     1505.99     1655.71    133.77 o 
   7   8   1     1782.12     1861.53    154.24 o 
   8   8   1     3220.18     3165.13    188.19 o 
   9   8   1     3552.03     3263.49    208.84 o 
  -9   9   1      438.55      509.71     98.97 o 
  -8   9   1      195.73      182.22     66.39 o 
  -7   9   1      282.13      500.16     87.54 o 
  -6   9   1     2851.44     2936.10    152.77 o 
  -5   9   1     7484.67     7326.03    224.64 o 
  -4   9   1     7735.70     7476.95    194.55 o 
  -3   9   1    15218.07    15098.38    237.91 o 
  -2   9   1     6069.03     5878.70    133.86 o 
  -1   9   1     3108.59     2762.49     84.50 o 
   0   9   1      503.26      894.54    148.14 o 
   1   9   1     4720.67     4455.19    151.88 o 
   2   9   1     3206.62     2964.53     81.93 o 
   3   9   1     1239.18     1026.11     67.55 o 
   4   9   1     8146.68     7656.44    189.51 o 
   5   9   1     3295.42     3150.51    139.72 o 
   6   9   1     3256.61     3536.41    165.48 o 
   7   9   1      631.33      736.62    102.21 o 
   8   9   1      750.55      778.31    103.61 o 
   9   9   1      824.93      871.46    131.91 o 
  -9  10   1     5065.74     4440.17    227.13 o 
  -8  10   1     3905.80     3791.95    202.46 o 
  -7  10   1     5279.87     5238.70    208.91 o 
  -6  10   1     4226.17     4008.23    170.57 o 
  -5  10   1     1320.98     1481.96    117.84 o 
  -4  10   1      144.35      196.47     61.05 o 
  -3  10   1      207.76      239.88     49.86 o 
  -2  10   1    12714.82    13090.25    202.91 o 
  -1  10   1    11401.78    10504.13    173.36 o 
   0  10   1    17713.79    16683.85    349.95 o 
   1  10   1    25694.07    25207.72    781.61 o 
   2  10   1     5772.01     5769.40    167.08 o 
   3  10   1     3134.91     3330.75    109.40 o 
   4  10   1      640.43      820.12     80.24 o 
   5  10   1     1691.33     1844.12    114.75 o 
   6  10   1     2486.54     2578.37    175.44 o 
   7  10   1     2561.70     2668.09    163.09 o 
   8  10   1     4721.50     4387.20    213.13 o 
   9  10   1     3137.90     2867.07    274.43 o 
  -9  11   1      154.47      222.41     67.83 o 
  -8  11   1        2.22       56.68     56.11 o 
  -7  11   1     2570.77     2649.44    170.80 o 
  -6  11   1     2133.82     2217.41    145.80 o 
  -5  11   1     7376.36     7551.08    230.73 o 
  -4  11   1     8123.47     8196.56    204.21 o 
  -3  11   1     6961.87     6401.62    163.71 o 
  -2  11   1     6674.67     6593.76    149.12 o 
  -1  11   1     4663.46     4200.45    110.08 o 
   0  11   1      152.86      196.42     31.42 o 
   1  11   1        2.31       20.99     23.54 o 
   2  11   1     9809.13     9529.71    336.23 o 
   3  11   1     9487.24     9457.99    275.84 o 
   4  11   1    10144.25    10201.35    258.37 o 
   5  11   1     8409.00     8220.34    219.09 o 
   6  11   1     3846.82     3882.46    174.67 o 
   7  11   1      976.77     1351.49    173.13 o 
   8  11   1       48.13      124.29     69.79 o 
   9  11   1       76.02      217.20    105.11 o 
  -9  12   1     2685.96     2318.53    217.13 o 
  -8  12   1     3568.49     3287.44    199.08 o 
  -7  12   1     3948.40     3979.36    193.01 o 
  -6  12   1     1540.52     1870.59    141.55 o 
  -5  12   1      461.29      572.82     81.20 o 
  -4  12   1      347.20      463.80     71.27 o 
  -3  12   1     3249.15     3271.09    127.47 o 
  -2  12   1    10583.91    10234.03    189.41 o 
  -1  12   1    17026.99    16134.08    328.33 o 
   0  12   1    48135.76    49049.39   1011.88 o 
   1  12   1    15417.42    14746.52    278.44 o 
   2  12   1     9632.22     9339.28    194.83 o 
   3  12   1     4567.34     4899.61    151.49 o 
   4  12   1       25.83       47.26     29.96 o 
   5  12   1      178.46      277.01     56.00 o 
   6  12   1     1663.97     1714.22    124.17 o 
   7  12   1     5042.63     4670.41    228.75 o 
   8  12   1     3608.24     3212.95    303.40 o 
   9  12   1     2275.63     2119.71    248.60 o 
  -9  13   1      151.79      313.20     88.66 o 
  -8  13   1       12.59       90.28     56.92 o 
  -7  13   1     1264.23     1371.35    136.01 o 
  -6  13   1     2326.61     2604.38    156.00 o 
  -5  13   1     7077.83     7117.39    260.17 o 
  -4  13   1    14754.25    15658.07    284.08 o 
  -3  13   1    10480.56    10761.33    219.24 o 
  -2  13   1     7252.69     6647.61    158.56 o 
  -1  13   1     6070.00     5751.04    136.58 o 
   0  13   1     3130.74     3615.01    103.11 o 
   1  13   1       56.98       35.28     31.61 o 
   2  13   1     9299.25     9125.14    242.55 o 
   3  13   1    16417.24    16609.88    298.92 o 
   4  13   1     6686.74     6686.26    175.40 o 
   5  13   1     7210.67     7220.44    204.24 o 
   6  13   1     5587.15     5103.01    222.53 o 
   7  13   1     1054.97      575.46    229.29 o 
   8  13   1      602.15      730.76    150.46 o 
   9  13   1        6.36       79.20     77.55 o 
  -9  14   1     2618.16     2419.53    217.78 o 
  -8  14   1     1812.75     1736.93    182.41 o 
  -7  14   1     2960.36     3118.39    182.00 o 
  -6  14   1     2186.56     2358.80    151.56 o 
  -5  14   1     1103.61     1224.81    111.44 o 
  -4  14   1      280.62      351.07     63.65 o 
  -3  14   1      566.43      658.30     74.96 o 
  -2  14   1     6709.31     6565.39    164.72 o 
  -1  14   1    17843.38    16929.99    404.32 o 
   0  14   1    27302.76    27538.87    415.46 o 
   1  14   1     8654.46     7645.54    226.84 o 
   2  14   1     7185.57     6800.23    179.90 o 
   3  14   1     1263.05     1360.69     67.74 o 
   4  14   1      206.72      280.70     45.24 o 
   5  14   1      748.66      856.80    110.51 o 
   6  14   1      906.97      863.46    121.92 o 
   7  14   1     3195.94     2918.91    256.70 o 
   8  14   1     3660.69     3188.65    282.01 o 
   9  14   1     1234.35     1172.15    190.53 o 
  -9  15   1      143.99      262.72     82.46 o 
  -8  15   1        8.45       89.52     68.44 o 
  -7  15   1      800.02      927.13    109.25 o 
  -6  15   1     2529.74     2803.72    160.80 o 
  -5  15   1     7187.06     7292.63    216.62 o 
  -4  15   1    13409.65    13094.81    266.30 o 
  -3  15   1     5419.49     5263.54    158.12 o 
  -2  15   1     7666.32     6969.45    179.52 o 
  -1  15   1     5127.88     4842.26    136.62 o 
   0  15   1        8.44       63.53     27.89 o 
   1  15   1       37.63       66.53     39.02 o 
   2  15   1     4482.27     4197.23    146.55 o 
   3  15   1    14185.11    14019.71    326.38 o 
   4  15   1     7939.98     7872.04    234.00 o 
   5  15   1     6055.05     5944.09    223.07 o 
   6  15   1     2163.98     2409.22    228.03 o 
   7  15   1      355.88      455.80    121.05 o 
   8  15   1      132.46      143.31     84.78 o 
   9  15   1      114.23      199.02     96.38 o 
  -9  16   1     1987.80     1719.72    221.08 o 
  -8  16   1     1456.74     1633.35    178.15 o 
  -7  16   1     4314.91     3911.72    227.12 o 
  -6  16   1      864.26     1023.11    110.36 o 
  -5  16   1        4.38       47.79     43.85 o 
  -4  16   1      330.50      420.89     65.70 o 
  -3  16   1     2109.38     2095.25    105.54 o 
  -2  16   1     1108.92     1194.01     87.78 o 
  -1  16   1     5912.54     5724.45    150.18 o 
   0  16   1     2915.15     2468.72    115.83 o 
   1  16   1     7771.00     7509.96    210.23 o 
   2  16   1     4419.54     4226.23    149.36 o 
   3  16   1     2021.22     2123.32    126.02 o 
   4  16   1      265.77      284.52     64.84 o 
   5  16   1      213.43      167.83     55.78 o 
   6  16   1     1264.32     1535.83    194.04 o 
   7  16   1     2550.33     2897.36    262.93 o 
   8  16   1     1994.49     1785.66    224.44 o 
  -9  17   1       28.61      185.46     91.09 o 
  -8  17   1       65.67       88.43     68.22 o 
  -7  17   1       26.47      100.53     65.23 o 
  -6  17   1     3417.26     3343.53    201.89 o 
  -5  17   1     1706.88     1982.72    126.29 o 
  -4  17   1     5580.74     5356.96    175.67 o 
  -3  17   1     5232.67     4961.05    157.58 o 
  -2  17   1     3445.17     3136.01    119.31 o 
  -1  17   1      585.75      669.24     66.40 o 
   0  17   1      610.03      787.32     72.13 o 
   1  17   1        9.29       25.40     34.98 o 
   2  17   1     5166.78     4977.15    165.53 o 
   3  17   1    13857.12    13351.14    488.38 o 
   4  17   1     1909.17     1906.09    127.93 o 
   5  17   1     7898.71     7253.56    313.67 o 
   6  17   1      666.13      794.72    144.97 o 
   7  17   1       84.48      146.20     90.21 o 
   8  17   1       98.99      103.53     82.04 o 
  -9  18   1      353.54      413.69    115.84 o 
  -8  18   1      679.23      933.36    162.14 o 
  -7  18   1     1231.77     1292.20    152.90 o 
  -6  18   1      934.16     1163.44    142.22 o 
  -5  18   1       16.63       61.00     61.59 o 
  -4  18   1      919.43      990.70     92.31 o 
  -3  18   1      428.99      503.83     65.98 o 
  -2  18   1     2285.57     2303.16    106.35 o 
  -1  18   1     3700.58     3306.30    118.63 o 
   0  18   1     3541.53     3166.60    131.78 o 
   1  18   1     2683.26     2489.37    123.66 o 
   2  18   1     2631.88     2569.69    129.28 o 
   3  18   1        1.59       20.74     36.67 o 
   4  18   1       61.79       46.19     68.50 o 
   5  18   1      316.12      327.58    103.51 o 
   6  18   1     1878.63     1855.17    214.50 o 
   7  18   1      367.08      574.44    136.40 o 
   8  18   1      929.02      930.75    169.56 o 
  -8  19   1        2.76       53.81     76.69 o 
  -7  19   1       50.73      114.96     61.71 o 
  -6  19   1     1824.78     1811.17    169.92 o 
  -5  19   1       65.81      113.76     64.63 o 
  -4  19   1     4192.98     4068.81    186.08 o 
  -3  19   1      706.10      838.53     83.09 o 
  -2  19   1     1370.87     1533.96     94.26 o 
  -1  19   1      145.66      216.95     40.26 o 
   0  19   1       49.36       88.67     32.25 o 
   1  19   1       90.04      175.23     49.75 o 
   2  19   1      560.64      676.97     78.95 o 
   3  19   1     1138.87     1358.05    161.21 o 
   4  19   1      704.37      647.10    128.29 o 
   5  19   1      787.05      747.30    144.39 o 
   6  19   1      755.90      682.66    142.96 o 
   7  19   1      672.42      737.56    151.44 o 
   8  19   1       10.08       66.99     86.78 o 
  -8  20   1      406.82      501.39    122.51 o 
  -7  20   1      191.93      307.72    105.12 o 
  -6  20   1      205.33      235.76     77.20 o 
  -5  20   1      812.14      826.13    118.37 o 
  -4  20   1      477.97      550.53     91.69 o 
  -3  20   1      177.78      205.17     39.87 o 
  -2  20   1       52.63      127.64     36.09 o 
  -1  20   1     2441.84     2389.52    107.82 o 
   0  20   1     1186.10     1158.55     85.10 o 
   1  20   1      422.11      468.21     71.74 o 
   2  20   1      520.60      551.65     74.07 o 
   3  20   1      131.62      143.90     78.86 o 
   4  20   1       36.26       96.25     77.89 o 
   5  20   1       27.09       71.68     79.29 o 
   6  20   1      244.39      245.30     96.03 o 
   7  20   1      361.75      348.56    114.15 o 
   8  20   1      317.34      344.57    111.83 o 
  -8  21   1        1.30       99.31     77.89 o 
  -7  21   1       30.61       80.99     76.69 o 
  -6  21   1      206.15      206.44     91.43 o 
  -5  21   1      277.27      319.73     77.73 o 
  -4  21   1      235.10      296.78     74.11 o 
  -3  21   1     1189.37     1330.18    127.49 o 
  -2  21   1         .36       13.56     28.19 o 
  -1  21   1       14.05       57.60     30.99 o 
   0  21   1      112.36      138.73     35.62 o 
   1  21   1        2.94       42.03     36.13 o 
   2  21   1       14.27       60.05     64.01 o 
   3  21   1       33.70       99.08     71.58 o 
   4  21   1       78.08      204.91     88.17 o 
   5  21   1      409.23      470.71    123.59 o 
   6  21   1       68.41      244.52     95.56 o 
   7  21   1      139.08      200.38     95.82 o 
   8  21   1         .84       84.80     85.59 o 
  -8  22   1        7.73       30.78     79.99 o 
  -7  22   1      211.05      264.82    100.05 o 
  -6  22   1        2.74       86.20     77.00 o 
  -5  22   1      103.60      103.15     52.24 o 
  -4  22   1        5.18       54.37     53.47 o 
  -3  22   1      178.16      295.43     65.23 o 
  -2  22   1      112.21      160.67     53.35 o 
  -1  22   1      144.45      184.09     38.84 o 
   0  22   1      112.94      135.11     56.53 o 
   1  22   1      111.65       68.96     42.36 o 
   2  22   1      531.58      501.48    107.85 o 
   3  22   1      206.16      244.15     88.44 o 
   4  22   1      426.43      486.04    121.66 o 
   5  22   1       26.83      100.24     85.08 o 
   6  22   1       19.52       30.34     72.98 o 
   7  22   1       33.44       92.37     81.77 o 
  -8  23   1      118.86      199.87     98.11 o 
  -7  23   1       44.62      102.86     81.65 o 
  -6  23   1         .51       83.21     77.79 o 
  -5  23   1      116.19      218.28     85.68 o 
  -4  23   1      649.35      760.63    104.45 o 
  -3  23   1      380.80      383.62     76.62 o 
  -2  23   1      738.36      643.63     90.92 o 
  -1  23   1       46.91       25.05     34.69 o 
   0  23   1       54.82       65.79     48.21 o 
   1  23   1       48.07      107.33     83.58 o 
   2  23   1       94.80      197.62     76.65 o 
   3  23   1      128.18      165.70     83.06 o 
   4  23   1       43.52      117.47     82.71 o 
   5  23   1      183.28      200.58     89.63 o 
   6  23   1        5.74       71.47     79.76 o 
   7  23   1       68.35      148.01     86.83 o 
  -7  24   1       16.96       37.07     71.79 o 
  -6  24   1       60.48      130.79     79.24 o 
  -5  24   1      134.76      207.39     85.24 o 
  -4  24   1     2237.57     1300.38    499.64 o 
  -3  24   1       43.43      111.44     52.98 o 
  -2  24   1       85.28       90.77     47.91 o 
  -1  24   1      783.81      921.04    115.75 o 
   0  24   1      859.13      482.31    205.34 o 
   1  24   1      137.47      134.70     91.59 o 
   2  24   1       75.79      119.82     73.06 o 
   3  24   1       66.30      102.17     76.20 o 
   4  24   1       82.75      155.62     79.37 o 
   5  24   1       27.88       82.50     82.74 o 
   6  24   1       23.75      100.59     83.46 o 
   7  24   1      171.95      226.81     97.08 o 
  -7  25   1       19.35       18.33     75.32 o 
  -6  25   1      173.33      245.47     91.62 o 
  -5  25   1      118.06      132.59     76.92 o 
  -4  25   1      486.63      412.75    100.18 o 
  -3  25   1     1573.13     1052.14    317.72 o 
  -2  25   1      170.23      179.39     70.50 o 
  -1  25   1      242.95      238.03    110.97 o 
   0  25   1        1.24       15.72     59.96 o 
   1  25   1      146.20       94.81     87.98 o 
   2  25   1      382.41      392.64    102.36 o 
   3  25   1     2067.72     2150.47    211.90 o 
   4  25   1        6.49      146.22     81.10 o 
   5  25   1     1405.33     1316.71    188.18 o 
   6  25   1      102.69      128.02     91.84 o 
   7  25   1       11.62       80.31     91.46 o 
  -7  26   1     1093.05      911.39    159.04 o 
  -6  26   1      246.93      323.00     98.06 o 
  -5  26   1       14.15       42.31     72.85 o 
  -4  26   1      211.64      312.25     89.84 o 
  -3  26   1       58.25       48.44     58.67 o 
  -2  26   1     1362.28     1417.25    156.33 o 
  -1  26   1      950.44     1006.90    166.40 o 
   0  26   1      748.37      651.70    143.15 o 
   1  26   1     1569.66     1448.76    194.75 o 
   2  26   1      856.81      903.49    140.25 o 
   3  26   1      104.21      151.99     79.82 o 
   4  26   1      447.83      535.46    123.67 o 
   5  26   1       91.13      189.25     88.14 o 
   6  26   1      420.38      449.94    125.64 o 
   7  26   1      510.16      466.83    128.95 o 
  -7  27   1        1.45       62.12     82.19 o 
  -6  27   1      957.32      842.22    144.92 o 
  -5  27   1      734.92      754.78    133.71 o 
  -4  27   1     1331.46     1129.01    154.95 o 
  -3  27   1     1157.01     1045.72    170.50 o 
  -2  27   1      917.03      347.31    419.45 o 
  -1  27   1      170.75      207.23     90.69 o 
   0  27   1      141.49      166.31     87.87 o 
   1  27   1       84.59       86.27    124.79 o 
   2  27   1     2607.73     2578.98    223.37 o 
   3  27   1     1480.65     1610.85    194.41 o 
   4  27   1     1900.88     1953.70    218.73 o 
   5  27   1     1488.09     1541.34    201.31 o 
   6  27   1       23.53       67.06     81.39 o 
  -6  28   1      730.16      782.03    136.03 o 
  -5  28   1       27.74       46.60     63.33 o 
  -4  28   1        3.22      101.09     84.05 o 
  -3  28   1      431.44      594.67    122.81 o 
  -2  28   1      769.45      736.19    203.40 o 
  -1  28   1     1364.68     1104.08    285.27 o 
   0  28   1     2178.50     2262.61    243.49 o 
   1  28   1     1308.06     1467.95    213.12 o 
   2  28   1     2370.68     1038.58    684.01 o 
   3  28   1      589.28      557.18    121.87 o 
   4  28   1       56.47      174.33     81.95 o 
   5  28   1       35.77       14.27     74.66 o 
   6  28   1     1107.01     1088.31    179.86 o 
  -6  29   1     1381.39     1368.61    172.50 o 
  -5  29   1     1004.25     1164.16    194.60 o 
  -4  29   1     2606.46     2671.25    281.14 o 
  -3  29   1     2322.89     2608.05    361.41 o 
  -2  29   1      682.30      866.80    224.76 o 
  -1  29   1      722.40      882.87    224.07 o 
   0  29   1         .13       78.53     79.96 o 
   1  29   1       66.19       60.46     84.93 o 
   2  29   1      506.84      630.90    201.22 o 
   3  29   1     2038.03     1879.70    208.07 o 
   4  29   1     1163.39     1089.88    164.90 o 
   5  29   1     1401.50     1519.64    203.92 o 
   6  29   1      522.63      505.35    125.08 o 
  -6  30   1      365.34      425.76    131.83 o 
  -5  30   1      274.62      385.05    115.82 o 
  -4  30   1        1.84      128.27    114.48 o 
  -3  30   1      806.79      992.26    279.57 o 
  -2  30   1     1778.60     1795.82    319.13 o 
  -1  30   1     5497.55     4966.36    441.93 o 
   1  30   1     3270.49     3423.82    290.70 o 
   2  30   1     2767.54     2732.25    372.10 o 
   3  30   1      368.56      394.83    119.02 o 
   4  30   1        3.18      107.57     75.01 o 
   5  30   1       86.65      137.40     87.86 o 
  -5  31   1     1208.66     1413.22    280.71 o 
  -4  31   1     2354.38     2404.46    366.74 o 
  -3  31   1     2223.81     2338.32    356.00 o 
  -2  31   1     1166.85     1334.63    271.11 o 
  -1  31   1      147.87      369.04    158.02 o 
   0  31   1        1.02       36.92    103.41 o 
   1  31   1      398.99      631.76    133.17 o 
   2  31   1     1402.58     1423.54    285.82 o 
   3  31   1     1846.07     1881.16    258.50 o 
   4  31   1     2315.35     2284.99    289.60 o 
   5  31   1     1298.57     1212.28    175.17 o 
  -5  32   1      382.17      558.03    194.14 o 
  -4  32   1      345.42      294.76    213.34 o 
  -3  32   1      783.27     1074.91    251.58 o 
  -2  32   1     1402.45     1559.35    322.60 o 
  -1  32   1     3394.38     3028.50    393.50 o 
   0  32   1     3012.46     2575.68    364.42 o 
   1  32   1     2473.19     2243.90    351.66 o 
   2  32   1     2866.44     2999.03    400.94 o 
   3  32   1      614.73      604.79    202.93 o 
   4  32   1       61.85      218.26    117.89 o 
  -4  33   1     1075.37     1103.93    258.89 o 
  -3  33   1     2687.71     2409.22    371.64 o 
  -2  33   1      815.19      934.98    233.74 o 
  -1  33   1      783.17      833.06    226.50 o 
   0  33   1        3.01       33.80    175.08 o 
   1  33   1      225.29      303.28    146.64 o 
   2  33   1      698.88      873.78    226.56 o 
   3  33   1     1199.73     1149.50    271.18 o 
   4  33   1     2240.73     2240.14    292.09 o 
  -4  34   1         .51        1.97    123.37 o 
  -3  34   1      132.38      217.83    146.37 o 
  -2  34   1      986.51     1098.78    253.81 o 
  -1  34   1     1471.36     1291.84    268.61 o 
   0  34   1     1921.96     1824.94    322.03 o 
   1  34   1     1331.53     1583.70    314.11 o 
   2  34   1     1541.83     1386.88    299.45 o 
   3  34   1      168.47      225.21    159.04 o 
  -3  35   1     2686.31     2840.84    415.03 o 
  -2  35   1     1027.10     1116.21    265.79 o 
  -1  35   1      307.27      268.97    165.24 o 
   0  35   1        8.88       78.03    126.38 o 
   1  35   1      291.49      458.28    179.16 o 
   2  35   1      998.54     1159.16    267.66 o 
   3  35   1      547.47      550.32    193.04 o 
  -2  36   1     1096.67     1174.30    281.19 o 
  -1  36   1      668.91      737.52    224.95 o 
   0  36   1     1128.59     1000.69    430.93 o 
   1  36   1     1482.60     1737.98    330.90 o 
   2  36   1      793.28      896.98    248.95 o 
 -10   0   2     2358.89     2266.42    274.93 o 
  -9   0   2     2683.24     2338.69    378.87 o 
  -8   0   2     3877.30     3948.04    270.91 o 
  -7   0   2      236.81      288.63    101.56 o 
  -6   0   2     7577.27     7981.23    354.71 o 
  -5   0   2     4431.79     4634.72    230.35 o 
  -4   0   2      175.12      205.48     71.02 o 
  -3   0   2      680.26      727.52     83.41 o 
  -2   0   2    17980.63    19158.01    324.48 o 
  -1   0   2   124731.30   133359.83   1173.59 o 
   0   0   2    78948.95    80944.41   1330.99 o 
   1   0   2     8368.66     8640.88    287.17 o 
   2   0   2    12719.26    12969.57    282.09 o 
   3   0   2     5511.04     5559.28    215.17 o 
   4   0   2      811.68      996.84    138.19 o 
   5   0   2      292.13      337.04     96.42 o 
   6   0   2     2247.93     2431.54    228.47 o 
   7   0   2     6485.06     6504.49    340.25 o 
   8   0   2     8272.79     7574.51    392.84 o 
   9   0   2     1941.38     1616.34    227.54 o 
 -10   1   2     1176.10     1045.75    149.38 o 
  -9   1   2      239.67      426.87     91.00 o 
  -8   1   2       93.91      163.36     74.24 o 
  -7   1   2      947.70     1203.37    139.63 o 
  -6   1   2     1723.90     1881.55    135.30 o 
  -5   1   2    13974.22    14426.78    275.39 o 
  -4   1   2    21939.27    22777.25    341.41 o 
  -3   1   2     5592.56     5038.97    123.61 o 
  -2   1   2     5011.54     5267.59    106.40 o 
  -1   1   2    17819.76    18073.41    191.24 o 
   0   1   2    12711.42    13343.16    149.26 o 
   1   1   2     4412.24     4499.23    103.63 o 
   2   1   2    10531.97    10245.18    177.32 o 
   3   1   2    12626.72    11919.42    218.43 o 
   4   1   2    17368.90    17557.86    298.91 o 
   5   1   2     6481.45     6190.08    197.70 o 
   6   1   2     6173.29     6100.04    214.53 o 
   7   1   2     2363.88     2406.32    173.83 o 
   8   1   2      261.03      323.88     74.27 o 
   9   1   2         .10       82.28     60.61 o 
 -10   2   2     1986.90     1832.25    198.48 o 
  -9   2   2     5318.84     4996.71    237.94 o 
  -8   2   2     4833.81     4944.33    213.62 o 
  -7   2   2     2608.27     2842.97    170.58 o 
  -6   2   2     2911.04     3058.35    174.03 o 
  -5   2   2     1966.34     2210.00    145.29 o 
  -4   2   2       75.83      143.00     46.94 o 
  -3   2   2       19.23       -4.66     27.14 o 
  -2   2   2     7345.44     7798.26    123.79 o 
  -1   2   2    53268.96    56388.29    368.14 o 
   0   2   2    20079.92    19752.84    229.76 o 
   1   2   2    56790.19    60124.41   1054.03 o 
   2   2   2     5983.36     5650.88    132.83 o 
   3   2   2     4306.75     4304.96    134.50 o 
   4   2   2     3695.20     4267.20    154.79 o 
   5   2   2     1711.33     2029.20    135.50 o 
   6   2   2     1739.39     1665.83    137.67 o 
   7   2   2     3623.54     3686.14    191.73 o 
   8   2   2     5055.73     4609.04    217.64 o 
   9   2   2     2159.64     1849.98    173.40 o 
 -10   3   2      495.17      551.04     98.25 o 
  -9   3   2      177.20      360.20     85.19 o 
  -8   3   2      442.23      471.85     91.00 o 
  -7   3   2     2696.43     2968.89    170.67 o 
  -6   3   2     2285.93     2504.91    144.72 o 
  -5   3   2     7798.53     8059.61    210.21 o 
  -4   3   2    17317.87    17814.50    271.53 o 
  -3   3   2     6787.94     6433.87    142.04 o 
  -2   3   2    14154.98    14405.15    184.49 o 
  -1   3   2    20767.94    22221.25    331.36 o 
   0   3   2    28668.66    29763.07    329.66 o 
   1   3   2     3814.65     3642.87     92.91 o 
   2   3   2     6352.04     6300.48    139.37 o 
   3   3   2    21334.79    21791.43    392.17 o 
   4   3   2    14388.60    14353.49    270.35 o 
   5   3   2     6610.01     6765.61    205.19 o 
   6   3   2      539.36      607.78     91.11 o 
   7   3   2      355.54      461.47     87.72 o 
   8   3   2      188.27      306.55     73.46 o 
   9   3   2        3.15       34.38     60.42 o 
 -10   4   2      994.52      943.62    126.42 o 
  -9   4   2     4261.97     3989.46    241.38 o 
  -8   4   2     3222.16     3283.02    192.72 o 
  -7   4   2     8057.04     7983.14    256.56 o 
  -6   4   2      650.40      733.77     96.34 o 
  -5   4   2     2220.04     2275.66    128.49 o 
  -4   4   2         .18         .33     35.93 o 
  -3   4   2     2094.75     2265.73     89.01 o 
  -2   4   2     1608.28     1551.10     64.00 o 
  -1   4   2     6054.53     5720.04    101.44 o 
   0   4   2    20465.56    20027.27    279.60 o 
   1   4   2     7515.38     7021.54    217.81 o 
   2   4   2     3104.41     2996.05    109.33 o 
   3   4   2     3283.31     3311.19    118.48 o 
   4   4   2     1040.83     1424.01    106.28 o 
   5   4   2      199.81      297.33     63.55 o 
   6   4   2     1032.24     1208.35    121.08 o 
   7   4   2     1088.14     1199.21    132.69 o 
   8   4   2     5691.78     5164.96    248.11 o 
   9   4   2     1245.61     1314.27    150.70 o 
 -10   5   2      758.83      756.98    116.94 o 
  -9   5   2      476.51      540.57    103.10 o 
  -8   5   2       41.20      101.70     62.04 o 
  -7   5   2       39.87       63.64     54.76 o 
  -6   5   2     5546.49     5693.02    195.25 o 
  -5   5   2     5051.33     4737.16    165.01 o 
  -4   5   2    15527.18    16051.29    263.37 o 
  -3   5   2     4387.55     4127.72    125.02 o 
  -2   5   2     5395.74     5112.56    113.82 o 
  -1   5   2       90.04      141.06     27.78 o 
   0   5   2      841.37      878.11     45.17 o 
   1   5   2     3271.93     2961.58     98.83 o 
   2   5   2     2898.99     2752.96     93.08 o 
   3   5   2    11243.25    11334.50    252.61 o 
   4   5   2     8652.11     8781.26    211.22 o 
   5   5   2     6090.22     6110.33    195.00 o 
   6   5   2      935.44     1007.02    119.11 o 
   7   5   2     1247.11     1264.58    143.43 o 
   8   5   2      461.13      522.02     94.37 o 
   9   5   2       82.08      164.77     66.94 o 
 -10   6   2      953.41      896.94    122.36 o 
  -9   6   2     1246.16     1301.44    146.51 o 
  -8   6   2     1893.20     1951.37    164.08 o 
  -7   6   2     1973.55     2040.55    156.69 o 
  -6   6   2     1322.41     1373.82    121.48 o 
  -5   6   2     1509.40     1537.44    116.04 o 
  -4   6   2       24.38       28.00     43.93 o 
  -3   6   2      394.35      695.71     65.25 o 
  -2   6   2     3944.41     3837.09    103.09 o 
  -1   6   2     2599.98     2339.85     73.84 o 
   0   6   2     9306.12     9203.44    183.32 o 
   1   6   2     2070.79     1761.90     79.05 o 
   2   6   2     1923.74     1825.06     78.25 o 
   3   6   2      727.54      791.30     73.42 o 
   4   6   2        6.17       62.06     39.62 o 
   5   6   2        2.41       57.63     42.33 o 
   6   6   2      773.65      724.15     99.25 o 
   7   6   2     1383.57     1547.94    145.22 o 
   8   6   2     1502.89     1426.91    148.70 o 
   9   6   2     1564.52     1501.67    158.03 o 
 -10   7   2      210.62      240.23     80.06 o 
  -9   7   2      179.03      167.04     70.70 o 
  -8   7   2      133.53      192.55     70.81 o 
  -7   7   2      489.64      514.46     91.54 o 
  -6   7   2     2271.33     2434.78    147.76 o 
  -5   7   2     4659.21     4790.17    219.74 o 
  -4   7   2     5763.68     5574.53    167.26 o 
  -3   7   2     5406.03     5185.16    138.18 o 
  -2   7   2     2065.11     1972.58     78.74 o 
  -1   7   2       16.07       42.46     22.94 o 
   0   7   2      649.04      725.86     58.22 o 
   1   7   2       91.59      125.40     33.65 o 
   2   7   2      484.06      432.28     46.57 o 
   3   7   2     1314.53     1285.57     82.71 o 
   4   7   2     3884.70     3564.75    137.04 o 
   5   7   2     3773.82     3749.32    153.48 o 
   6   7   2     1324.25     1349.67    125.24 o 
   7   7   2      813.84      816.08    108.27 o 
   8   7   2         .40       42.99     54.66 o 
   9   7   2       29.92      109.70     83.86 o 
 -10   8   2      673.18      624.78    109.44 o 
  -9   8   2      276.41      361.96     85.97 o 
  -8   8   2     2160.71     2177.73    171.94 o 
  -7   8   2      510.22      693.19    102.53 o 
  -6   8   2      337.62      379.25     76.49 o 
  -5   8   2      114.84      179.77     56.91 o 
  -4   8   2     2373.04     2821.90    129.81 o 
  -3   8   2     1223.76     1514.32     89.15 o 
  -2   8   2      307.67      272.71     43.77 o 
  -1   8   2     1719.76     1690.48     68.83 o 
   0   8   2     7326.73     7049.98    161.01 o 
   1   8   2      667.36      640.25     53.19 o 
   2   8   2     1224.83     1142.48     59.42 o 
   3   8   2        4.68       22.43     32.73 o 
   4   8   2       36.48       74.98     33.92 o 
   5   8   2      160.08      244.83     57.39 o 
   6   8   2         .61      -15.70     40.83 o 
   7   8   2     1635.74     1707.63    150.58 o 
   8   8   2       65.13      123.81     57.16 o 
   9   8   2     1925.72     1604.45    213.36 o 
 -10   9   2       14.73       61.26     68.14 o 
  -9   9   2       64.93      102.95     62.61 o 
  -8   9   2      742.16      662.41    106.88 o 
  -7   9   2         .26       42.60     56.01 o 
  -6   9   2     1469.53     1676.96    134.52 o 
  -5   9   2     2451.43     2567.15    135.80 o 
  -4   9   2       14.54        7.81     46.28 o 
  -3   9   2     9025.76     9446.30    193.76 o 
  -2   9   2      154.18      216.56     40.69 o 
  -1   9   2      302.42      431.04     46.27 o 
   0   9   2      201.84      263.12     43.71 o 
   1   9   2      173.36      218.96     34.84 o 
   2   9   2      507.81      503.41     60.43 o 
   3   9   2       99.86       86.20     34.57 o 
   4   9   2      582.97      621.35     73.81 o 
   5   9   2     1445.65     1546.68    117.70 o 
   6   9   2      934.05      983.09    108.59 o 
   7   9   2       47.58       60.60     53.58 o 
   8   9   2      305.27      262.80     97.20 o 
   9   9   2         .01       82.40     81.37 o 
  -9  10   2      113.10      134.71     67.51 o 
  -8  10   2      169.18      235.35     73.99 o 
  -7  10   2      349.97      418.22     84.72 o 
  -6  10   2       12.87       35.55     49.56 o 
  -5  10   2      585.51      763.41     90.66 o 
  -4  10   2        5.02       64.64     46.97 o 
  -3  10   2     1006.18     1025.24     84.28 o 
  -2  10   2     1170.17     1324.33     79.17 o 
  -1  10   2     1077.03     1134.57     63.31 o 
   0  10   2     4216.22     4136.31    152.79 o 
   1  10   2      701.04      892.98     96.26 o 
   2  10   2      883.61     1002.35     69.50 o 
   3  10   2      334.50      372.90     50.65 o 
   4  10   2       30.27       20.94     31.08 o 
   5  10   2      795.29      923.06     96.05 o 
   6  10   2      129.42      200.94     49.37 o 
   7  10   2      182.52      132.95     63.52 o 
   8  10   2       78.74      203.03     92.43 o 
   9  10   2      462.06      554.61    137.75 o 
  -9  11   2         .95       20.85     59.12 o 
  -8  11   2       68.87      109.76     64.28 o 
  -7  11   2       23.15       58.91     56.34 o 
  -6  11   2      105.45      135.28     57.95 o 
  -5  11   2      214.54      297.33     66.96 o 
  -4  11   2      411.91      427.75     70.72 o 
  -3  11   2       37.34       59.16     49.19 o 
  -2  11   2      780.65     1042.75     77.04 o 
  -1  11   2     3913.50     4011.13    114.21 o 
   0  11   2         .37       28.47     26.82 o 
   1  11   2      162.05      244.50     67.13 o 
   2  11   2      425.11      515.59     97.75 o 
   3  11   2      135.09      223.03     37.90 o 
   4  11   2      406.16      537.07     65.33 o 
   5  11   2       73.53      133.00     40.17 o 
   6  11   2      388.88      311.58     58.34 o 
   7  11   2       16.61       -3.20     65.99 o 
   8  11   2        4.78       68.10     73.04 o 
   9  11   2      100.61      229.01    102.71 o 
  -9  12   2       10.30       21.53     57.15 o 
  -8  12   2       56.75       50.91     59.34 o 
  -7  12   2       22.66       34.45     54.96 o 
  -6  12   2      576.35      635.85     92.50 o 
  -5  12   2      771.81      842.16     96.76 o 
  -4  12   2      246.51      367.24     64.45 o 
  -3  12   2      101.70      130.27     51.35 o 
  -2  12   2      111.35      144.88     42.48 o 
  -1  12   2       77.87      126.10     32.32 o 
   0  12   2        6.99       20.60     24.11 o 
   1  12   2      214.07      336.03     75.71 o 
   2  12   2       24.39       66.70     73.80 o 
   3  12   2      207.72      228.19     41.21 o 
   4  12   2      781.66      816.25     76.24 o 
   5  12   2     1344.64     1418.22    101.45 o 
   6  12   2       23.46       70.43     75.16 o 
   7  12   2        7.19       47.00     73.90 o 
   8  12   2       57.08       69.76     75.76 o 
   9  12   2        3.65       45.62     84.94 o 
  -9  13   2       13.61       55.70     58.73 o 
  -8  13   2       37.84       98.18     58.31 o 
  -7  13   2      205.02      278.95     73.93 o 
  -6  13   2       65.58      117.57     56.66 o 
  -5  13   2       59.46       82.01     45.07 o 
  -4  13   2      817.19      876.96     90.32 o 
  -3  13   2       80.49      128.79     47.24 o 
  -2  13   2      984.87     1066.48     86.32 o 
  -1  13   2     2792.14     2813.75     99.69 o 
   0  13   2      650.95      697.78     56.79 o 
   1  13   2      839.36      862.85    115.22 o 
   2  13   2     1175.99     1178.72    134.29 o 
   3  13   2      114.19      126.93     31.17 o 
   4  13   2     2642.90     2693.22    151.75 o 
   5  13   2       54.63       91.13     43.44 o 
   6  13   2      387.14      353.32    108.33 o 
   7  13   2      748.49      794.13    151.32 o 
   8  13   2       43.30       40.63     75.01 o 
  -9  14   2       60.69       45.81     68.34 o 
  -8  14   2      108.13      149.41     59.20 o 
  -7  14   2      375.86      403.65     83.68 o 
  -6  14   2      334.45      344.92     75.38 o 
  -5  14   2      648.02      713.09     93.04 o 
  -4  14   2       13.75       29.54     37.97 o 
  -3  14   2      159.51      249.16     52.73 o 
  -2  14   2      208.52      208.35     49.83 o 
  -1  14   2     2054.30     2187.90     97.45 o 
   0  14   2     1512.68     1479.32     79.65 o 
   1  14   2     1467.16     1547.79    143.99 o 
   2  14   2     1002.66     1064.91    142.14 o 
   3  14   2      282.42      288.86     90.78 o 
   4  14   2      444.50      547.85     75.27 o 
   5  14   2     2881.62     3072.40    237.95 o 
   6  14   2        4.14       64.65     79.83 o 
   7  14   2      657.69      591.91    141.84 o 
   8  14   2      254.68      341.89    105.73 o 
  -9  15   2         .79       48.70     66.28 o 
  -8  15   2      253.70      250.16     67.52 o 
  -7  15   2      486.06      470.45     82.93 o 
  -6  15   2      936.53     1102.00    118.19 o 
  -5  15   2     1752.35     1786.83    132.67 o 
  -4  15   2     2588.86     2585.22    129.55 o 
  -3  15   2     2736.34     2490.02    115.70 o 
  -2  15   2     3186.12     3212.00    121.14 o 
  -1  15   2       12.73       35.31     30.39 o 
   0  15   2      161.82      193.57     30.36 o 
   1  15   2     1817.87     2122.76    163.98 o 
   2  15   2      753.41      638.33    131.93 o 
   3  15   2      554.12      576.79    115.44 o 
   4  15   2     1482.84     1622.49    177.43 o 
   5  15   2     3899.06     3590.75    248.28 o 
   6  15   2      641.09      603.11    135.40 o 
   7  15   2     1734.22     1507.42    207.74 o 
   8  15   2       68.44       16.85     78.58 o 
  -9  16   2      693.22      764.48    127.57 o 
  -8  16   2     1201.70     1184.93    154.34 o 
  -7  16   2     1867.81     1983.04    159.28 o 
  -6  16   2      553.90      615.25     90.73 o 
  -5  16   2     1346.64     1451.40    124.52 o 
  -4  16   2      310.84      440.21     69.22 o 
  -3  16   2     2244.96     2339.09    116.12 o 
  -2  16   2     1406.35     1419.89     97.74 o 
  -1  16   2     2273.23     2147.52     96.43 o 
   0  16   2     5866.81     5482.02    196.78 o 
   1  16   2     2056.68     1979.76    161.96 o 
   2  16   2     4609.87     4157.47    241.06 o 
   3  16   2     2262.23     2352.59    195.21 o 
   4  16   2        4.39       -1.41     62.55 o 
   5  16   2        3.89       38.96     70.71 o 
   6  16   2      859.06      971.67    165.30 o 
   7  16   2      744.73      736.41    153.16 o 
   8  16   2      482.79      390.70    111.21 o 
  -9  17   2      217.04      246.86     87.32 o 
  -8  17   2      499.87      530.10    105.37 o 
  -7  17   2      133.00      269.66     80.70 o 
  -6  17   2     2108.60     2138.47    149.45 o 
  -5  17   2     2820.95     2823.09    150.04 o 
  -4  17   2     6453.11     5961.92    189.90 o 
  -3  17   2     2920.62     2712.38    123.92 o 
  -2  17   2     6655.85     6593.77    177.18 o 
  -1  17   2      657.97      872.62     74.35 o 
   0  17   2       25.21      -40.69     46.09 o 
   1  17   2     1128.83     1126.89    133.37 o 
   2  17   2     1651.86     1640.85    192.23 o 
   3  17   2     2823.45     3088.34    221.71 o 
   4  17   2     1533.07     1544.77    182.03 o 
   5  17   2     3037.57     2692.54    246.71 o 
   6  17   2     1740.21     1808.09    215.48 o 
   7  17   2     1133.34     1103.88    181.81 o 
   8  17   2       55.24       81.59     81.32 o 
  -9  18   2     2155.61     1943.19    196.73 o 
  -8  18   2     3236.24     2995.57    232.09 o 
  -7  18   2     3172.11     3220.59    220.52 o 
  -6  18   2     1554.62     1789.00    144.02 o 
  -5  18   2      135.84      203.59     57.15 o 
  -4  18   2     4180.74     4109.54    160.49 o 
  -3  18   2     1473.04     1622.93    113.51 o 
  -2  18   2     2745.28     2660.89    119.15 o 
  -1  18   2     2955.61     2903.57    113.14 o 
   0  18   2     4511.94     4151.31    296.01 o 
   1  18   2     3933.19     3384.35    212.55 o 
   2  18   2     8368.14     8065.44    295.87 o 
   3  18   2     3212.01     3447.87    237.32 o 
   4  18   2      340.12      334.58    104.96 o 
   5  18   2      131.09      161.21     90.80 o 
   6  18   2      906.46      974.82    165.32 o 
   7  18   2      814.32      900.83    167.65 o 
   8  18   2     1038.68     1010.10    178.54 o 
  -8  19   2      467.35      577.11    105.45 o 
  -7  19   2      455.55      490.31    103.31 o 
  -6  19   2      912.91     1125.66    147.83 o 
  -5  19   2     4191.58     4199.71    173.11 o 
  -4  19   2      649.14      819.43     90.46 o 
  -3  19   2     4256.35     4121.19    153.71 o 
  -2  19   2     5700.88     5658.47    170.55 o 
  -1  19   2      572.03      603.13     64.43 o 
   0  19   2       45.65       33.50     47.69 o 
   1  19   2     1075.57     1215.36    161.02 o 
   2  19   2     2961.89     3183.32    209.16 o 
   3  19   2     4130.31     4046.37    228.95 o 
   4  19   2     4635.32     4461.98    253.90 o 
   5  19   2     2102.77     2236.15    226.95 o 
   6  19   2     2705.91     2378.28    246.65 o 
   7  19   2      624.80      688.17    145.15 o 
   8  19   2       96.64      130.10     90.24 o 
  -8  20   2     2959.39     2565.41    212.89 o 
  -7  20   2     3721.64     3826.87    240.35 o 
  -6  20   2     2113.91     2513.06    195.63 o 
  -5  20   2       27.56       87.90     56.46 o 
  -4  20   2       53.11      112.64     40.16 o 
  -3  20   2     4408.77     4305.67    159.37 o 
  -2  20   2     1159.27     1308.82    101.13 o 
  -1  20   2     5053.08     4673.67    144.92 o 
   0  20   2     6208.26     5827.31    240.97 o 
   1  20   2     6713.07     6493.46    302.35 o 
   2  20   2     6501.81     6341.38    275.45 o 
   3  20   2     2058.00     2052.85    201.94 o 
   4  20   2       23.88       87.61     79.30 o 
   5  20   2      190.84      246.97    100.29 o 
   6  20   2      752.28      833.25    158.23 o 
   7  20   2     1779.75     1745.32    224.07 o 
   8  20   2     1080.17      881.13    174.25 o 
  -8  21   2       26.69       73.95     78.65 o 
  -7  21   2      970.67      995.40    138.04 o 
  -6  21   2     1828.94     1891.24    177.27 o 
  -5  21   2     3497.71     3699.21    196.43 o 
  -4  21   2     2670.58     2801.07    164.84 o 
  -3  21   2    15693.37    15074.42    328.91 o 
  -2  21   2      698.81      862.54     87.05 o 
  -1  21   2      822.01      924.95     64.81 o 
   0  21   2        1.33       28.20     52.32 o 
   1  21   2      755.77      780.00    142.22 o 
   2  21   2      607.38      656.84    127.04 o 
   3  21   2      109.71      255.42     96.65 o 
   4  21   2     1421.91     1614.27    199.99 o 
   5  21   2     3810.81     3844.73    289.10 o 
   6  21   2     4198.02     3928.95    303.70 o 
   7  21   2      857.68      634.16    143.35 o 
  -8  22   2     2646.46     2747.77    262.82 o 
  -7  22   2     3281.54     2183.63    741.24 o 
  -6  22   2     3813.66     3936.48    240.49 o 
  -5  22   2      459.84      564.48     97.79 o 
  -4  22   2      963.69      998.36    120.53 o 
  -3  22   2     1506.66     1550.35    106.17 o 
  -2  22   2     5885.41     5854.11    179.18 o 
  -1  22   2     2965.26     2990.92    180.03 o 
   0  22   2     6651.18     6218.58    257.86 o 
   1  22   2     6799.84     6467.92    546.50 o 
   2  22   2     3057.58     3121.51    233.47 o 
   3  22   2      983.07     1080.72    164.78 o 
   4  22   2      137.99      173.16     94.51 o 
   5  22   2       34.55      128.01     88.50 o 
   6  22   2     1443.93     1520.98    210.33 o 
   7  22   2     1008.91     1051.98    183.90 o 
  -8  23   2       95.17      207.67     91.09 o 
  -7  23   2      762.66      913.66    149.14 o 
  -6  23   2     1953.50     1993.78    178.55 o 
  -5  23   2     2065.19     2273.07    181.44 o 
  -4  23   2     4136.85     4169.49    223.34 o 
  -3  23   2     7416.63     7543.26    278.19 o 
  -2  23   2     2841.25     2886.33    141.93 o 
  -1  23   2     1118.27     1131.72    135.51 o 
   0  23   2       16.66       92.16     58.06 o 
   1  23   2      438.70      630.66    185.15 o 
   2  23   2     1713.50     1977.50    201.44 o 
   3  23   2      587.95      670.05    135.11 o 
   4  23   2     3340.20     3613.19    274.63 o 
   5  23   2     2510.79     3025.97    270.35 o 
   6  23   2     4219.53     3948.37    313.56 o 
   7  23   2      992.17      933.26    170.93 o 
  -7  24   2     2550.63     2526.21    247.93 o 
  -6  24   2     1873.36     2073.46    217.30 o 
  -5  24   2      109.86      222.74     70.98 o 
  -4  24   2      108.73      129.38     58.02 o 
  -3  24   2      185.55      237.91     53.36 o 
  -2  24   2     2750.22     2755.70    247.96 o 
  -1  24   2     1545.90     1784.17    165.50 o 
   0  24   2     4264.91     4018.60    216.56 o 
   1  24   2     5024.48     4738.10    290.13 o 
   2  24   2     3418.69     3294.12    236.71 o 
   3  24   2     2092.85     2010.38    212.27 o 
   4  24   2       77.58      186.33     90.64 o 
   5  24   2       71.60      173.17     95.31 o 
   6  24   2     1078.35     1123.59    180.23 o 
   7  24   2     1090.24     1376.73    212.66 o 
  -7  25   2      608.94      649.04    128.62 o 
  -6  25   2     1627.47     1806.20    203.06 o 
  -5  25   2     1561.71     1117.43    359.16 o 
  -4  25   2     2303.64     2404.59    200.96 o 
  -3  25   2     4118.60     4337.93    227.49 o 
  -2  25   2     3929.43     4147.38    276.54 o 
  -1  25   2     1486.74     1729.55    210.79 o 
   0  25   2      191.50      146.34     63.08 o 
   1  25   2     1276.39     1310.55    205.40 o 
   2  25   2     1975.61     2376.09    252.71 o 
   3  25   2     8168.53     7893.52    344.70 o 
   4  25   2     2117.32     2299.12    239.35 o 
   5  25   2     3791.91     3826.50    303.66 o 
   6  25   2     2047.03     2283.67    257.97 o 
  -7  26   2     2962.12     2915.51    266.98 o 
  -6  26   2     1387.58     1474.50    183.60 o 
  -5  26   2       36.91      160.51     71.63 o 
  -4  26   2        7.77       87.43     60.80 o 
  -3  26   2      501.78      648.09    133.89 o 
  -2  26   2     1879.04     2140.26    235.33 o 
  -1  26   2     1346.52     1739.18    217.72 o 
   0  26   2     1672.37     1787.32    225.84 o 
   1  26   2     4644.47     4241.01    245.82 o 
   2  26   2     3179.61     3317.30    281.91 o 
   3  26   2      632.61      908.27    151.99 o 
   4  26   2      268.03      385.09    107.80 o 
   5  26   2       74.02      161.78     94.50 o 
   6  26   2      927.96      949.27    177.46 o 
  -7  27   2      755.53      583.83    126.24 o 
  -6  27   2     1645.62     1631.29    194.81 o 
  -5  27   2     1783.26     2012.59    237.70 o 
  -4  27   2     4801.43     4823.02    398.14 o 
  -3  27   2     3244.64     3403.54    271.02 o 
  -2  27   2     2552.54     2754.26    265.88 o 
  -1  27   2      852.42     1119.63    186.12 o 
   0  27   2      177.64      204.80    103.23 o 
   1  27   2      887.72      795.59    140.87 o 
   2  27   2      887.27     1072.70    194.33 o 
   3  27   2     3116.98     2955.08    258.03 o 
   4  27   2     1511.26     1683.79    209.91 o 
   5  27   2     1685.14     1576.92    212.25 o 
   6  27   2     2290.10     2173.85    259.47 o 
  -6  28   2      788.07      901.83    168.08 o 
  -5  28   2      440.29      469.92    166.32 o 
  -4  28   2         .02       59.45    113.03 o 
  -3  28   2       34.65       88.46     73.28 o 
  -2  28   2     1749.83     2009.77    237.21 o 
  -1  28   2     1253.62     1499.77    214.58 o 
   0  28   2     2068.06     2241.66    255.33 o 
   1  28   2     2861.88     2913.39    240.79 o 
   2  28   2     1962.16     2130.98    255.39 o 
   3  28   2      733.59      674.11    136.31 o 
   4  28   2      227.47      210.79     91.83 o 
   5  28   2      442.94      434.07    123.93 o 
   6  28   2      189.78      219.33    110.87 o 
  -6  29   2      592.47      622.14    127.02 o 
  -5  29   2      571.30      532.50    168.76 o 
  -4  29   2     1327.60     1474.32    282.14 o 
  -3  29   2      792.45     1153.98    252.93 o 
  -2  29   2     1399.54     1616.07    218.99 o 
  -1  29   2      537.52      564.57    145.30 o 
   0  29   2      111.34      127.05     90.31 o 
   1  29   2       48.68      143.74     91.63 o 
   2  29   2     1068.55     1277.02    206.26 o 
   3  29   2     1287.52     1327.39    182.09 o 
   4  29   2     1495.77     1641.87    208.16 o 
   5  29   2     1177.23     1102.61    177.19 o 
  -6  30   2      728.66      624.83    190.97 o 
  -5  30   2      137.94      308.25    139.29 o 
  -4  30   2       20.08      159.05    113.78 o 
  -3  30   2       46.86      124.24    124.26 o 
  -2  30   2      505.82      324.56    175.49 o 
  -1  30   2     1737.95     1681.68    229.86 o 
   0  30   2     1007.78     1033.69    184.98 o 
   1  30   2      670.68      845.16    177.11 o 
   2  30   2     1111.23     1002.23    297.45 o 
   3  30   2      188.78      265.95    119.33 o 
   4  30   2       42.73       34.04     97.70 o 
   5  30   2      225.07      407.94    124.94 o 
  -5  31   2       32.36      -39.06    109.06 o 
  -4  31   2      419.12      533.31    168.36 o 
  -3  31   2      145.76      287.22    138.57 o 
  -2  31   2      566.12      697.16    198.34 o 
  -1  31   2      637.19      709.06    144.76 o 
   0  31   2       54.85       48.83     82.65 o 
   1  31   2        3.76        3.19     84.06 o 
   2  31   2      220.42      315.58    150.77 o 
   3  31   2      429.69      683.02    223.25 o 
   4  31   2       49.87       -2.19     76.39 o 
  -5  32   2      556.91      587.46    192.48 o 
  -4  32   2        9.66      108.54    115.84 o 
  -3  32   2       15.54       82.12    112.10 o 
  -2  32   2       82.34      157.96    116.99 o 
  -1  32   2      432.49      625.88    197.17 o 
   0  32   2      102.37      157.56     95.25 o 
   1  32   2      319.37      266.21    108.98 o 
   2  32   2      169.75      184.89    109.67 o 
   3  32   2       33.54       56.69    125.85 o 
   4  32   2       52.52       85.77    107.46 o 
  -4  33   2        5.20      190.85    142.64 o 
  -3  33   2         .85      217.78    133.90 o 
  -2  33   2      401.34      505.13    180.26 o 
  -1  33   2        8.28      -27.53    101.85 o 
   0  33   2      176.58      165.09    132.45 o 
   1  33   2       14.62       49.54     90.77 o 
   2  33   2       35.11      119.43    103.52 o 
   3  33   2      152.61       86.71    135.98 o 
  -3  34   2       23.06       81.49    120.32 o 
  -2  34   2      156.45      178.13    139.80 o 
  -1  34   2         .02      112.46    167.48 o 
   0  34   2       10.67      152.14    121.19 o 
   1  34   2        1.61        2.98     78.02 o 
   2  34   2       29.97        3.22     90.62 o 
   3  34   2       92.67       90.37    140.93 o 
  -3  35   2       45.27       97.37    137.48 o 
  -2  35   2       94.84       82.22    130.54 o 
  -1  35   2         .07       71.69    119.36 o 
   0  35   2       17.39         .74    112.57 o 
   1  35   2       30.87      138.64    138.21 o 
   2  35   2       18.03       60.61     86.04 o 
  -2  36   2      254.35      349.97    169.41 o 
  -1  36   2      304.05      410.91    180.02 o 
   0  36   2      474.71      522.03    188.39 o 
   1  36   2      139.21      129.03    152.02 o 
 -10   1   3         .21       -1.45     56.77 o 
  -9   1   3        2.90       75.79     59.29 o 
  -8   1   3        9.02       76.44     69.46 o 
  -7   1   3      481.74      508.66     86.86 o 
  -6   1   3      206.50      272.66     62.46 o 
  -5   1   3      952.39     1308.44    106.39 o 
  -4   1   3      842.54      972.83     95.64 o 
  -3   1   3       52.39       47.40     23.54 o 
  -2   1   3      500.79      607.21     79.84 o 
  -1   1   3     1157.83     1377.09     63.54 o 
   0   1   3      115.71      150.18     30.11 o 
   1   1   3     2441.71     2360.01    109.99 o 
   2   1   3      431.49      708.69     70.97 o 
   3   1   3      117.13      161.46     65.26 o 
   4   1   3      676.00      824.98     91.95 o 
   5   1   3      459.94      530.52     82.99 o 
   6   1   3      417.04      404.92     77.87 o 
   7   1   3       82.13      155.89     59.73 o 
   8   1   3       43.46      112.06     61.04 o 
   9   1   3        3.39       59.93     63.44 o 
 -10   2   3        1.96       22.11     57.80 o 
  -9   2   3      252.79      245.82     85.76 o 
  -8   2   3       32.13       33.71     50.74 o 
  -7   2   3      542.28      630.20     95.67 o 
  -6   2   3      180.78      212.56     59.82 o 
  -5   2   3      435.48      595.03     75.48 o 
  -4   2   3      726.20      763.94     73.98 o 
  -3   2   3     1421.26     1589.04     70.39 o 
  -2   2   3       59.90       64.70     27.58 o 
  -1   2   3      666.45      653.14     52.49 o 
   0   2   3     6532.98     6473.38    126.82 o 
   1   2   3       10.90       39.56     34.89 o 
   2   2   3      870.84      902.87     75.56 o 
   3   2   3       35.01       49.50     51.73 o 
   4   2   3      121.40      218.78     55.83 o 
   5   2   3      712.44      851.45    101.51 o 
   6   2   3        6.46       13.99     45.99 o 
   7   2   3      518.87      609.67     99.64 o 
   8   2   3       50.04      171.06     66.58 o 
   9   2   3      106.87      110.80     65.47 o 
 -10   3   3      324.12      207.10     83.95 o 
  -9   3   3        4.07      115.44     59.71 o 
  -8   3   3      751.15      702.57    105.28 o 
  -7   3   3       26.07       61.39     54.88 o 
  -6   3   3     2220.75     2271.99    135.61 o 
  -5   3   3     5414.41     5619.63    230.47 o 
  -4   3   3     3540.43     3644.85    127.32 o 
  -3   3   3     2626.36     2616.98     87.40 o 
  -2   3   3      248.33      344.92     48.74 o 
  -1   3   3      189.66      287.04     43.20 o 
   0   3   3     5445.52     5202.87    114.95 o 
   1   3   3     1138.94     1057.42     71.84 o 
   2   3   3      473.92      459.75     60.76 o 
   3   3   3     1047.76      993.71     90.79 o 
   4   3   3     1337.53     1592.51    116.97 o 
   5   3   3     4572.97     4362.18    173.85 o 
   6   3   3     1948.47     1962.19    152.62 o 
   7   3   3      521.75      558.91     94.38 o 
   8   3   3      517.31      450.79     90.77 o 
   9   3   3       88.40       96.08     66.46 o 
 -10   4   3      443.56      327.48     92.80 o 
  -9   4   3     1990.65     1971.00    172.14 o 
  -8   4   3      541.77      540.41     95.04 o 
  -7   4   3     3520.47     3578.45    198.89 o 
  -6   4   3      773.45      863.87     98.51 o 
  -5   4   3        5.77       55.07     42.08 o 
  -4   4   3      652.99     1024.89     84.45 o 
  -3   4   3     1289.31     1232.38     67.18 o 
  -2   4   3     3279.50     3192.35    110.95 o 
  -1   4   3     3520.08     3489.41    110.02 o 
   0   4   3    14901.06    15156.45    246.29 o 
   1   4   3      143.47      245.25     46.47 o 
   2   4   3     6282.19     6318.61    155.42 o 
   3   4   3      827.03     1098.93    113.65 o 
   4   4   3        1.59       80.30     42.93 o 
   5   4   3      661.68      747.67     94.05 o 
   6   4   3       15.64       67.00     52.55 o 
   7   4   3      333.63      430.53     93.12 o 
   8   4   3      795.98      766.02    118.19 o 
   9   4   3      977.21      862.82    132.06 o 
 -10   5   3      886.02      811.08    131.08 o 
  -9   5   3       33.20      125.48     60.84 o 
  -8   5   3     1222.70     1200.89    131.82 o 
  -7   5   3      123.87      127.82     58.77 o 
  -6   5   3     2078.87     2280.72    135.92 o 
  -5   5   3     4571.39     4665.35    178.78 o 
  -4   5   3     4943.39     4963.42    167.46 o 
  -3   5   3     3488.65     3426.42    107.07 o 
  -2   5   3    11191.79    11220.94    186.34 o 
  -1   5   3     5563.39     5590.60    115.12 o 
   0   5   3     1854.04     1938.62     74.04 o 
   1   5   3      155.04      296.28     44.89 o 
   2   5   3     5227.49     5154.72    139.97 o 
   3   5   3     5718.64     5328.86    173.56 o 
   4   5   3     2667.29     2647.44    133.99 o 
   5   5   3     3589.20     3386.55    156.46 o 
   6   5   3     1231.34     1380.50    144.23 o 
   7   5   3      449.35      327.80     80.74 o 
   8   5   3      684.05      673.91     99.43 o 
   9   5   3       21.75       83.51     86.46 o 
 -10   6   3      841.21      667.93    121.09 o 
  -9   6   3     3998.42     3675.25    225.48 o 
  -8   6   3     2876.75     3085.80    189.96 o 
  -7   6   3     3797.32     4063.29    187.36 o 
  -6   6   3     1608.88     1838.91    134.70 o 
  -5   6   3       66.17       94.83     42.74 o 
  -4   6   3        2.63       33.01     35.88 o 
  -3   6   3     1215.96     1443.32     78.81 o 
  -2   6   3      412.96      407.67     43.77 o 
  -1   6   3     1950.02     1924.15     73.56 o 
   0   6   3    11863.82    11624.72    179.66 o 
   1   6   3     7700.09     7404.23    202.05 o 
   2   6   3     1721.37     1668.45     85.67 o 
   3   6   3     1523.98     1578.05     98.68 o 
   4   6   3       20.93       32.58     35.26 o 
   5   6   3       43.84      116.28     54.28 o 
   6   6   3      140.43      244.70     63.73 o 
   7   6   3      602.17      733.14    105.80 o 
   8   6   3     1168.84     1164.61    148.09 o 
   9   6   3     3305.31     2774.21    283.40 o 
 -10   7   3     1752.01     1528.72    181.57 o 
  -9   7   3      756.72      979.19    118.90 o 
  -8   7   3        1.13      149.86     62.35 o 
  -7   7   3      320.99      291.42     72.78 o 
  -6   7   3     1343.86     1549.13    126.81 o 
  -5   7   3     5987.26     5967.27    183.10 o 
  -4   7   3    10399.02    10481.60    218.83 o 
  -3   7   3     5605.75     5588.21    162.20 o 
  -2   7   3     3502.91     3360.91    102.47 o 
  -1   7   3     1952.07     2067.81     79.17 o 
   0   7   3       29.17       21.59     18.03 o 
   1   7   3     1326.86     1284.18     90.50 o 
   2   7   3     1007.36     1142.94     96.53 o 
   3   7   3     4647.46     4253.83    140.45 o 
   4   7   3     3911.21     3841.04    147.36 o 
   5   7   3     5814.42     5508.81    193.01 o 
   6   7   3      791.80     1006.36    113.48 o 
   7   7   3      580.67      308.06     79.67 o 
   8   7   3      853.22      739.97    150.10 o 
   9   7   3      198.83      233.67    109.80 o 
 -10   8   3     1010.52      902.20    138.76 o 
  -9   8   3     3522.94     2857.40    229.47 o 
  -8   8   3     3984.52     4244.81    210.19 o 
  -7   8   3     6808.30     6683.17    232.80 o 
  -6   8   3     2335.11     2822.97    153.70 o 
  -5   8   3     1143.17     1228.20    106.07 o 
  -4   8   3      135.52      235.83     52.53 o 
  -3   8   3     8467.85     8937.76    189.09 o 
  -2   8   3       69.68       78.05     30.56 o 
  -1   8   3     6307.88     5693.74    130.07 o 
   0   8   3    21897.85    21611.75    423.81 o 
   1   8   3     2665.26     2315.78    146.27 o 
   2   8   3    10234.66     9834.23    277.60 o 
   3   8   3     4495.86     4236.32    138.10 o 
   4   8   3      167.41      184.40     50.11 o 
   5   8   3      134.18      166.16     51.94 o 
   6   8   3      964.47     1072.09    115.74 o 
   7   8   3     1091.83     1211.87    149.42 o 
   8   8   3     4837.40     4344.44    323.59 o 
   9   8   3     1120.56     1007.84    181.42 o 
  -9   9   3      505.77      609.39    114.93 o 
  -8   9   3       69.04      195.33     65.76 o 
  -7   9   3      646.82      746.57    105.16 o 
  -6   9   3     3460.18     3588.95    163.92 o 
  -5   9   3     6250.12     6433.51    194.94 o 
  -4   9   3    15012.09    15558.66    274.77 o 
  -3   9   3     8535.81     8516.15    189.79 o 
  -2   9   3     4626.69     4564.98    128.48 o 
  -1   9   3     6534.75     6450.05    162.77 o 
   0   9   3       61.51      117.79     37.48 o 
   1   9   3      437.29      413.44     63.57 o 
   2   9   3       17.38       60.37     38.68 o 
   3   9   3     3282.20     3269.57    119.45 o 
   4   9   3     6450.29     6194.54    182.65 o 
   5   9   3     3802.46     3677.18    157.94 o 
   6   9   3     2724.31     1723.36    510.71 o 
   7   9   3     2055.91     1888.48    218.60 o 
   8   9   3       42.95      166.09     91.99 o 
  -9  10   3     2750.10     2337.32    216.51 o 
  -8  10   3     4355.10     4582.47    215.74 o 
  -7  10   3     3526.15     3614.61    185.20 o 
  -6  10   3     4657.49     4922.04    187.35 o 
  -5  10   3     1632.44     1863.93    121.88 o 
  -4  10   3      178.93      249.98     54.10 o 
  -3  10   3      733.96      807.69     79.38 o 
  -2  10   3     6843.30     7071.30    165.32 o 
  -1  10   3    18666.22    18336.38    284.31 o 
   0  10   3    17941.33    16491.09    299.21 o 
   1  10   3    13517.43    12389.32    306.27 o 
   2  10   3     6953.52     6626.57    240.60 o 
   3  10   3     4353.65     4226.63    130.64 o 
   4  10   3      243.81      306.58     55.05 o 
   5  10   3      133.61      147.51     41.67 o 
   6  10   3      782.64      780.44    146.22 o 
   7  10   3     1513.05     1635.30    211.06 o 
   8  10   3     3513.95     3317.29    294.37 o 
  -9  11   3      102.12      133.38     72.88 o 
  -8  11   3         .72       89.65     54.64 o 
  -7  11   3      819.30      932.40    115.13 o 
  -6  11   3     1416.40     1801.22    138.47 o 
  -5  11   3     3646.95     3758.45    154.23 o 
  -4  11   3     7269.70     7030.32    207.76 o 
  -3  11   3     9937.25     9912.34    247.17 o 
  -2  11   3     7788.88     7615.08    272.34 o 
  -1  11   3     8064.71     7710.67    163.31 o 
   0  11   3      895.94     1014.76     78.41 o 
   1  11   3     1838.03     1807.04    124.86 o 
   2  11   3     2435.35     2232.30    122.79 o 
   3  11   3     6568.99     6304.08    287.78 o 
   4  11   3     6772.51     6322.36    196.97 o 
   5  11   3     6234.20     6057.07    287.10 o 
   6  11   3     2358.41     2371.61    230.76 o 
   7  11   3     2230.89     1751.22    217.89 o 
   8  11   3       29.92      -18.32     70.02 o 
  -9  12   3     1809.79     1746.10    185.93 o 
  -8  12   3     4648.70     4725.77    223.96 o 
  -7  12   3     1484.74     1966.24    157.56 o 
  -6  12   3     4832.64     4932.38    191.06 o 
  -5  12   3     2342.63     2600.71    141.46 o 
  -4  12   3      167.62      246.56     55.55 o 
  -3  12   3      890.80     1086.03     91.74 o 
  -2  12   3     4900.39     4764.15    142.64 o 
  -1  12   3    19926.25    19282.97    559.66 o 
   0  12   3     9123.08     8142.24    314.70 o 
   1  12   3    16466.51    15059.29    628.33 o 
   2  12   3     5689.75     5321.78    161.86 o 
   3  12   3     2510.79     2679.68    143.64 o 
   4  12   3      538.72      602.43    123.04 o 
   5  12   3      165.18      180.19     81.59 o 
   6  12   3     2826.28     2878.74    253.24 o 
   7  12   3     2661.73     2509.90    250.75 o 
   8  12   3     2232.51     2038.58    240.87 o 
  -9  13   3      425.42      466.52    100.00 o 
  -8  13   3        3.55       83.79     54.56 o 
  -7  13   3      204.72      268.87     67.60 o 
  -6  13   3     4247.32     4074.72    177.01 o 
  -5  13   3     5273.74     5573.20    190.43 o 
  -4  13   3     8229.92     8182.21    310.26 o 
  -3  13   3     9170.75     9237.70    212.01 o 
  -2  13   3     3714.69     3671.81    127.56 o 
  -1  13   3     2228.59     2200.42     94.33 o 
   0  13   3       60.59       57.29     33.25 o 
   1  13   3      200.42      192.69     38.57 o 
   2  13   3     5231.58     4937.99    308.29 o 
   3  13   3     5658.67     4958.00    268.79 o 
   4  13   3     7013.76     6650.09    289.55 o 
   5  13   3     6506.48     6119.30    296.42 o 
   6  13   3     5206.90     4800.19    278.55 o 
   7  13   3     1408.52     1235.90    189.39 o 
   8  13   3      294.41      297.32    107.16 o 
  -9  14   3     1673.29     1859.81    191.17 o 
  -8  14   3     2454.51     2516.36    176.36 o 
  -7  14   3     1771.27     2282.07    168.60 o 
  -6  14   3     3611.21     3629.29    175.42 o 
  -5  14   3      743.11      833.84     98.41 o 
  -4  14   3      134.58      176.46     47.44 o 
  -3  14   3        9.96       53.64     35.53 o 
  -2  14   3     7576.41     7557.05    184.64 o 
  -1  14   3    11408.08    11054.05    229.62 o 
   0  14   3     2944.23     2700.68    115.81 o 
   1  14   3    16356.49    15410.93    418.99 o 
   2  14   3    10481.83     9616.74    361.37 o 
   3  14   3     2605.08     2835.16    229.08 o 
   4  14   3     1101.74     1165.97    164.39 o 
   5  14   3       26.82       53.81     77.15 o 
   6  14   3     2537.95     2612.37    248.17 o 
   7  14   3     2078.71     1904.69    232.44 o 
   8  14   3     2184.04     1751.68    229.57 o 
  -9  15   3      159.06      282.95     81.80 o 
  -8  15   3       64.17       76.04     53.63 o 
  -7  15   3     1134.57     1135.60    127.25 o 
  -6  15   3     2448.39     2709.42    161.04 o 
  -5  15   3     5343.23     5484.75    194.65 o 
  -4  15   3     5052.38     5154.82    176.00 o 
  -3  15   3     7484.01     7763.60    201.73 o 
  -2  15   3    10589.44    10223.57    395.47 o 
  -1  15   3     2693.00     2565.28    109.78 o 
   0  15   3     2613.16     2629.06    115.13 o 
   1  15   3     1389.36     1674.44    175.57 o 
   2  15   3     4438.13     4054.53    207.41 o 
   3  15   3     7237.82     6821.34    285.44 o 
   4  15   3     8401.57     7965.95    324.75 o 
   5  15   3     1151.37     1292.52    181.48 o 
   6  15   3     5093.33     4809.57    301.25 o 
   7  15   3      716.78      882.46    165.39 o 
   8  15   3       79.53      155.19     94.14 o 
  -9  16   3     1003.23     1182.28    179.84 o 
  -8  16   3     2323.03     2642.29    181.32 o 
  -7  16   3     1718.57     1884.81    158.01 o 
  -6  16   3      763.09     1021.00    116.42 o 
  -5  16   3     1367.81     1620.87    131.44 o 
  -4  16   3        8.75       46.76     38.95 o 
  -3  16   3         .95       52.63     35.05 o 
  -2  16   3     2458.43     2444.60    112.41 o 
  -1  16   3     4354.49     4201.56    129.41 o 
   0  16   3     3774.16     3588.68    127.25 o 
   1  16   3     8588.30     7425.84    527.82 o 
   2  16   3     4322.97     3998.09    210.93 o 
   3  16   3     1345.56     1414.46    170.84 o 
   4  16   3      481.00      509.47    122.27 o 
   5  16   3      270.27      250.60    103.63 o 
   6  16   3      209.93      425.11    127.03 o 
   7  16   3     1614.78     1569.53    217.16 o 
   8  16   3      765.84      814.89    166.26 o 
  -9  17   3      177.87      200.71     95.60 o 
  -8  17   3       85.08      127.05     89.53 o 
  -7  17   3      681.24      720.69     94.40 o 
  -6  17   3      870.50     1116.22    128.56 o 
  -5  17   3     1176.68     1249.56    119.98 o 
  -4  17   3     2130.90     2386.17    141.14 o 
  -3  17   3     4640.00     4563.41    160.14 o 
  -2  17   3     3808.09     3730.36    138.66 o 
  -1  17   3     2242.16     2324.03     99.28 o 
   0  17   3     1927.04     1967.68     92.65 o 
   1  17   3     1478.99     1597.53    180.12 o 
   2  17   3     4050.72     3898.62    213.51 o 
   3  17   3     4245.72     4165.68    242.41 o 
   4  17   3     2957.55     2986.62    244.49 o 
   5  17   3     3057.87     3262.95    266.72 o 
   6  17   3      893.02      968.43    174.98 o 
   7  17   3      660.39      643.69    145.77 o 
   8  17   3       89.93       57.81     88.36 o 
  -8  18   3     1168.97     1075.19    168.08 o 
  -7  18   3     1564.03     1519.40    141.81 o 
  -6  18   3      677.92      797.33    102.90 o 
  -5  18   3     2258.69     2380.57    156.71 o 
  -4  18   3        6.86       49.30     42.15 o 
  -3  18   3      166.36      196.41     48.29 o 
  -2  18   3     3191.81     3187.75    127.61 o 
  -1  18   3      259.31      290.57     42.18 o 
   0  18   3     2194.77     2272.01    179.44 o 
   1  18   3     1836.25     1857.65    228.35 o 
   2  18   3      940.58     1082.03    148.17 o 
   3  18   3      130.00      221.23     94.20 o 
   4  18   3      569.20      515.87    127.11 o 
   5  18   3       96.01      125.16     89.01 o 
   6  18   3      377.14      545.60    135.66 o 
   7  18   3      857.76      809.83    158.09 o 
  -8  19   3        6.15       89.82     82.08 o 
  -7  19   3      131.58      262.77     74.00 o 
  -6  19   3      642.72      726.75     89.86 o 
  -5  19   3     1424.44     1792.35    141.56 o 
  -4  19   3     1564.33     1739.71    131.75 o 
  -3  19   3     1229.53     1416.28    112.68 o 
  -2  19   3     1075.76     1220.76     98.01 o 
  -1  19   3       38.49       75.02     37.16 o 
   0  19   3        9.28       56.41     57.19 o 
   1  19   3      257.40      273.09     99.84 o 
   2  19   3      605.62      681.96    126.46 o 
   3  19   3       75.89      125.32     85.03 o 
   4  19   3      828.39      844.75    154.39 o 
   5  19   3      833.43      915.13    161.57 o 
   6  19   3     1162.68     1183.65    192.10 o 
   7  19   3      319.13      439.10    146.19 o 
  -8  20   3      124.52      196.58     97.37 o 
  -7  20   3      444.26      485.07     93.36 o 
  -6  20   3      381.36      459.82     90.35 o 
  -5  20   3      752.21      721.11     92.83 o 
  -4  20   3      284.63      320.70     64.78 o 
  -3  20   3      100.27      194.25     47.81 o 
  -2  20   3     1569.59     1595.66    101.09 o 
  -1  20   3      390.82      350.49     85.22 o 
   0  20   3      846.19      976.28    134.29 o 
   1  20   3     1283.19     1457.50    186.06 o 
   2  20   3      637.62      739.16    131.31 o 
   3  20   3      503.88      542.03    126.58 o 
   4  20   3       29.80       72.30     81.62 o 
   5  20   3       82.85      205.15     98.72 o 
   6  20   3       15.39      119.59     89.57 o 
   7  20   3      695.26      678.97    149.88 o 
  -8  21   3       19.61       16.19     80.11 o 
  -7  21   3       25.65       82.48     62.29 o 
  -6  21   3        8.18       34.71     54.13 o 
  -5  21   3      645.84      682.61     92.63 o 
  -4  21   3      106.00      159.22     48.54 o 
  -3  21   3      690.43      767.50     82.74 o 
  -2  21   3      332.00      205.52    100.71 o 
  -1  21   3      193.11      231.78     75.42 o 
   0  21   3      164.28      147.33     71.40 o 
   1  21   3      162.79      166.09     87.63 o 
   2  21   3       11.92       46.63    103.07 o 
   3  21   3       61.03       95.73     83.36 o 
   4  21   3       42.61       90.65     88.50 o 
   5  21   3      183.21      247.60    103.25 o 
   6  21   3      118.18      301.74    107.30 o 
   7  21   3         .83      118.32     91.52 o 
  -8  22   3      114.83      147.01     90.65 o 
  -7  22   3      228.45      258.43     70.87 o 
  -6  22   3        3.33         .45     54.81 o 
  -5  22   3      138.28      148.00     60.27 o 
  -4  22   3      535.89      601.37     82.12 o 
  -3  22   3     2011.05     1921.90    121.28 o 
  -2  22   3      187.37      211.13     72.25 o 
  -1  22   3       85.26      217.22     72.57 o 
   0  22   3      117.84      197.47     75.17 o 
   1  22   3       15.62      102.46     66.15 o 
   2  22   3       29.29       78.28    107.36 o 
   3  22   3       42.50       99.96     86.20 o 
   4  22   3        8.21       26.42     83.04 o 
   5  22   3        4.42        3.67     76.51 o 
   6  22   3       25.36       76.80     89.84 o 
   7  22   3       11.58       63.04     88.84 o 
  -7  23   3       14.88      113.95     79.76 o 
  -6  23   3      189.01      320.06     78.16 o 
  -5  23   3      388.70      452.65     84.94 o 
  -4  23   3        7.61       58.69     48.17 o 
  -3  23   3      239.16      332.55     79.86 o 
  -2  23   3      145.50      160.77     69.64 o 
  -1  23   3       10.16       50.11     58.90 o 
   0  23   3       17.21       70.39     65.64 o 
   1  23   3       22.15       58.34     68.34 o 
   2  23   3        4.30       14.56     90.73 o 
   3  23   3       19.67       75.42     83.82 o 
   4  23   3       21.17       92.03     84.52 o 
   5  23   3       54.15       69.28     81.84 o 
   6  23   3       82.95      129.48     92.42 o 
  -7  24   3        3.29       30.63     68.22 o 
  -6  24   3      375.53      472.93     89.38 o 
  -5  24   3      846.14      836.24    108.76 o 
  -4  24   3      295.02      210.25     98.00 o 
  -3  24   3       57.13      137.35     80.37 o 
  -2  24   3       74.42      111.27     64.82 o 
  -1  24   3      392.94      442.05     98.97 o 
   0  24   3       25.50       57.41     66.11 o 
   1  24   3      122.87      121.40     76.18 o 
   2  24   3      536.31      639.28    157.91 o 
   3  24   3         .94       44.03     78.85 o 
   4  24   3      479.70      430.30    122.49 o 
   5  24   3      430.85      474.50    127.21 o 
   6  24   3      129.81      246.06    107.84 o 
  -7  25   3      181.22      211.50    113.42 o 
  -6  25   3       20.17      120.90     61.67 o 
  -5  25   3      141.21      165.66     59.10 o 
  -4  25   3      774.65      729.15    145.92 o 
  -3  25   3      594.48      495.86    126.01 o 
  -2  25   3       22.03       61.77     54.33 o 
  -1  25   3      387.19      403.84     91.90 o 
   0  25   3      128.07      185.16     75.71 o 
   1  25   3      295.77      322.03     92.16 o 
   2  25   3       65.08       55.29     94.56 o 
   3  25   3       92.83      166.46     93.21 o 
   4  25   3     1105.86     1248.60    190.03 o 
   5  25   3      165.35       98.16    143.80 o 
   6  25   3      583.53      583.43    142.67 o 
  -7  26   3      374.81      390.10    122.88 o 
  -6  26   3      222.47      248.34     67.54 o 
  -5  26   3      780.36      853.54    155.77 o 
  -4  26   3      125.34      257.73    100.08 o 
  -3  26   3       32.26       67.06     79.97 o 
  -2  26   3      477.34      512.59    131.24 o 
  -1  26   3      229.68      280.84     73.47 o 
   0  26   3      585.57      743.96    126.85 o 
   1  26   3      915.79      880.49    174.47 o 
   2  26   3       17.58        8.61     97.07 o 
   3  26   3      234.41      251.43     99.26 o 
   4  26   3      239.49      273.36    106.84 o 
   5  26   3      330.68      327.98    112.12 o 
   6  26   3       82.98      127.14    100.65 o 
  -6  27   3      211.27      314.85    127.69 o 
  -5  27   3      250.75      378.61    103.13 o 
  -4  27   3      588.24      445.01    122.45 o 
  -3  27   3     1168.47     1174.46    182.78 o 
  -2  27   3     1760.22     1961.96    238.07 o 
  -1  27   3      981.74      975.42    178.72 o 
   0  27   3      514.85      451.56    102.67 o 
   1  27   3      175.71      183.90    108.43 o 
   2  27   3     2014.16     2021.63    259.78 o 
   3  27   3      465.77      601.24    159.59 o 
   4  27   3     2081.31     2148.29    246.76 o 
   5  27   3       19.53       55.05     90.05 o 
  -6  28   3      227.07      374.32    134.57 o 
  -5  28   3      170.46      248.89    131.07 o 
  -4  28   3        7.22       45.34     74.76 o 
  -3  28   3       58.02       68.36     75.32 o 
  -2  28   3     1172.59     1188.14    187.62 o 
  -1  28   3     1426.98     1499.59    219.99 o 
   0  28   3     2180.62     2208.35    262.67 o 
   1  28   3     3178.66     3271.42    270.33 o 
   2  28   3     1266.07     1420.05    225.52 o 
   3  28   3     1410.56     1567.17    241.67 o 
   4  28   3         .55      118.74     89.04 o 
   5  28   3       25.27       41.89     90.45 o 
  -6  29   3      870.25     1029.72    341.73 o 
  -5  29   3     1778.56     1671.15    278.81 o 
  -4  29   3     1668.31     1483.70    200.20 o 
  -3  29   3     1968.64     1670.74    264.76 o 
  -2  29   3     1741.52     1756.03    234.15 o 
  -1  29   3      351.01      360.38    120.52 o 
   0  29   3      180.59      203.66     93.21 o 
   1  29   3       18.52      136.48     96.38 o 
   2  29   3      850.85      821.09    156.64 o 
   3  29   3     1817.11     1861.84    262.73 o 
   4  29   3      540.02      432.37    122.30 o 
   5  29   3     1782.01     1892.87    242.70 o 
  -5  30   3       77.89      207.84    125.98 o 
  -4  30   3       18.76       91.57    109.15 o 
  -3  30   3      465.32      508.09    126.83 o 
  -2  30   3     2152.00     2243.77    263.22 o 
  -1  30   3     1759.28     1683.33    234.18 o 
   0  30   3     1919.49     1808.33    246.75 o 
   1  30   3     3662.53     3881.90    327.00 o 
   2  30   3     1799.87     1645.91    208.88 o 
   3  30   3      773.62      801.41    172.91 o 
   4  30   3      226.72      267.91    122.07 o 
  -5  31   3     2466.71     2180.08    330.93 o 
  -4  31   3     1345.05     1424.65    268.86 o 
  -3  31   3     1566.64     1047.07    342.53 o 
  -2  31   3     1823.04     2190.02    263.14 o 
  -1  31   3        8.37       43.94     76.50 o 
   0  31   3      172.98      274.94    103.72 o 
   1  31   3      123.29      169.14     96.01 o 
   2  31   3     1046.21     1286.40    180.06 o 
   3  31   3     1091.51     1041.18    253.28 o 
   4  31   3     1175.27     1408.67    238.14 o 
  -4  32   3       17.83      137.82    139.15 o 
  -3  32   3      368.34      519.82    165.25 o 
  -2  32   3     1542.71     1337.38    190.59 o 
  -1  32   3     2319.49     2586.77    287.70 o 
   0  32   3     2946.84     2644.36    297.68 o 
   1  32   3     2290.86     2441.42    295.35 o 
   2  32   3     1233.71     1179.35    210.78 o 
   3  32   3      464.39      434.73    138.52 o 
  -4  33   3     1798.01     1615.60    302.67 o 
  -3  33   3     2483.24     2512.69    361.76 o 
  -2  33   3     1918.47     1757.10    301.57 o 
  -1  33   3      339.10      338.91    113.22 o 
   0  33   3        4.88      110.94     88.09 o 
   1  33   3        4.83       -9.10     86.96 o 
   2  33   3      688.03      688.77    165.49 o 
   3  33   3     1174.19     1239.11    291.84 o 
  -3  34   3      596.75      530.89    211.39 o 
  -2  34   3      530.05      568.44    167.53 o 
  -1  34   3     2332.75     2171.88    366.37 o 
   0  34   3     1744.49     1725.99    247.33 o 
   1  34   3     2073.69     1997.47    271.05 o 
   2  34   3     1280.51      990.20    188.38 o 
  -2  35   3      689.17      819.90    217.56 o 
  -1  35   3      325.02      453.61    167.23 o 
   0  35   3       14.92       13.10     81.41 o 
   1  35   3       14.70      108.46     92.97 o 
 -10   0   4     2057.18     1910.05    336.22 o 
  -9   0   4     1723.82     1671.89    302.18 o 
  -8   0   4     2421.25     2407.59    344.64 o 
  -7   0   4     3016.28     2976.26    226.09 o 
  -6   0   4     5984.54     6206.55    325.30 o 
  -5   0   4     2355.06     2424.74    164.71 o 
  -4   0   4      192.51      260.63     60.73 o 
  -3   0   4      585.27      622.92    159.79 o 
  -2   0   4     5992.61     6043.96    296.74 o 
  -1   0   4    17760.70    16400.77    457.98 o 
   0   0   4     8407.29     7912.30    249.32 o 
   1   0   4    19576.98    18310.07    529.40 o 
   2   0   4    13133.49    12972.80   1252.42 o 
   3   0   4     9097.19     8746.42    311.21 o 
   4   0   4       18.19      103.52     71.36 o 
   5   0   4       12.10      103.06     71.49 o 
   6   0   4     6502.92     6104.79    325.68 o 
   7   0   4     4039.67     3733.98    293.32 o 
   8   0   4     2205.16     1987.07    254.04 o 
 -10   1   4     1480.77     1192.12    186.20 o 
  -9   1   4     1325.48     1218.23    184.84 o 
  -8   1   4       86.61       93.40     86.58 o 
  -7   1   4      235.02      240.83     62.46 o 
  -6   1   4     8251.56     8488.84    228.00 o 
  -5   1   4     6964.18     7236.91    185.96 o 
  -4   1   4     6015.99     5913.27    177.94 o 
  -3   1   4    10149.61     9445.85    280.17 o 
  -2   1   4     6411.39     6245.38    212.47 o 
  -1   1   4     2695.89     2622.50     96.54 o 
   0   1   4     5467.21     5525.26    134.18 o 
   1   1   4      683.81      714.55     70.78 o 
   2   1   4     1731.71     1805.18    125.87 o 
   3   1   4     6442.74     6199.54    186.74 o 
   4   1   4     9905.96     9368.75    246.26 o 
   5   1   4     6136.01     5810.06    208.92 o 
   6   1   4     4037.30     3899.00    187.54 o 
   7   1   4     2062.62     1932.10    165.13 o 
   8   1   4      473.19      548.65     93.54 o 
 -10   2   4     1183.08     1044.17    173.80 o 
  -9   2   4     2468.21     2223.23    241.39 o 
  -8   2   4     2833.36     2685.30    254.07 o 
  -7   2   4      969.14     1083.15    109.23 o 
  -6   2   4     6265.78     6210.59    195.82 o 
  -5   2   4     2452.86     2512.84    119.81 o 
  -4   2   4      353.17      391.60     49.96 o 
  -3   2   4      890.17      999.47    125.83 o 
  -2   2   4     9946.62     9589.91    261.61 o 
  -1   2   4    23545.31    22987.95    294.09 o 
   0   2   4    17989.56    17994.34    241.85 o 
   1   2   4    12575.98    11875.55    217.07 o 
   2   2   4     6825.21     6763.04    203.35 o 
   3   2   4     6239.54     6171.76    186.27 o 
   4   2   4      769.41      986.46    106.54 o 
   5   2   4       21.63       95.85     48.60 o 
   6   2   4      983.29     1029.26    119.66 o 
   7   2   4     2529.40     2630.55    189.41 o 
   8   2   4     1958.22     2030.01    175.84 o 
 -10   3   4     1076.01      770.90    156.43 o 
  -9   3   4      374.05      289.71     99.38 o 
  -8   3   4         .66       85.19     60.52 o 
  -7   3   4     1017.96     1236.85    141.81 o 
  -6   3   4      354.84      486.79     94.02 o 
  -5   3   4     7686.34     8145.48    238.08 o 
  -4   3   4     4882.47     4652.09    179.58 o 
  -3   3   4     9760.80     9542.84    281.40 o 
  -2   3   4    15291.26    14542.72    233.96 o 
  -1   3   4    11634.73    11221.31    211.59 o 
   0   3   4     3613.43     3617.78    110.29 o 
   1   3   4     7056.36     6774.59    228.58 o 
   2   3   4     1167.85     1380.01    115.16 o 
   3   3   4     9367.92     8871.73    309.14 o 
   4   3   4     8657.03     7994.57    325.97 o 
   5   3   4     2214.16     2334.27    157.62 o 
   6   3   4     2605.14     2783.23    176.20 o 
   7   3   4     2110.99     2222.58    177.35 o 
   8   3   4      251.93      370.05    103.64 o 
 -10   4   4     1089.49      956.39    168.59 o 
  -9   4   4     3303.95     2775.41    269.45 o 
  -8   4   4     4396.40     3866.38    292.52 o 
  -7   4   4     2528.60     2539.34    183.75 o 
  -6   4   4     2140.46     2322.22    127.76 o 
  -5   4   4     3341.38     3454.59    133.54 o 
  -4   4   4       61.86       74.39     28.92 o 
  -3   4   4      179.07      285.13     57.53 o 
  -2   4   4     1465.42     1523.88     93.14 o 
  -1   4   4     6476.74     6142.89    161.74 o 
   0   4   4    18429.07    17504.38    354.52 o 
   1   4   4      448.64      520.13     64.14 o 
   2   4   4     9340.35     8835.76    232.13 o 
   3   4   4     2183.80     2187.30    141.29 o 
   4   4   4      903.26     1065.15    108.37 o 
   5   4   4       25.88       15.33     45.85 o 
   6   4   4      113.49      228.99     66.51 o 
   7   4   4     1891.95     1493.12    431.62 o 
   8   4   4     2699.44     2554.96    246.71 o 
 -10   5   4     1395.30     1293.29    193.11 o 
  -9   5   4      610.69      569.50    130.46 o 
  -8   5   4      177.50      231.09     79.49 o 
  -7   5   4      817.99     1137.99    137.04 o 
  -6   5   4     2279.44     2628.30    135.44 o 
  -5   5   4     5777.68     6045.85    174.03 o 
  -4   5   4     4024.55     3823.08    138.48 o 
  -3   5   4     6215.94     5964.19    177.33 o 
  -2   5   4     3576.70     3280.47    127.06 o 
  -1   5   4     7575.50     7533.21    145.91 o 
   0   5   4       62.79      101.59     32.14 o 
   1   5   4      358.11      535.97     67.20 o 
   2   5   4     3378.46     3147.13    142.80 o 
   3   5   4     5372.79     4950.53    178.19 o 
   4   5   4     4017.30     4049.85    177.66 o 
   5   5   4     2204.26     2142.63    164.26 o 
   6   5   4     1123.16     1257.29    142.35 o 
   7   5   4      960.27     1025.69    157.24 o 
   8   5   4       54.80       64.44     81.08 o 
 -10   6   4     1079.83      907.34    169.31 o 
  -9   6   4     1928.20     1718.64    219.68 o 
  -8   6   4     2083.45     1776.65    172.19 o 
  -7   6   4     3082.30     2962.86    196.87 o 
  -6   6   4     1595.40     1862.57    118.29 o 
  -5   6   4     1849.16     1911.07    107.23 o 
  -4   6   4      305.59      363.12     50.23 o 
  -3   6   4     1018.41     1227.53     96.21 o 
  -2   6   4     2125.42     2312.53    114.61 o 
  -1   6   4      380.29      360.56     45.05 o 
   0   6   4     3664.29     3311.41    144.75 o 
   1   6   4     4796.22     4588.22    143.85 o 
   2   6   4     1649.38     1693.80     96.22 o 
   3   6   4     1405.89     1570.73    115.54 o 
   4   6   4      375.94      372.07     69.64 o 
   5   6   4       12.04      100.47     50.71 o 
   6   6   4      274.35      210.87     54.31 o 
   7   6   4      986.53     1085.97    144.71 o 
   8   6   4     1097.42     1231.02    192.60 o 
  -9   7   4      423.53      496.23    128.38 o 
  -8   7   4       91.30      136.06     75.21 o 
  -7   7   4      589.74      730.50    118.94 o 
  -6   7   4     1162.95     1404.60    140.63 o 
  -5   7   4     5011.23     5061.61    252.64 o 
  -4   7   4     6280.13     5981.35    159.90 o 
  -3   7   4     1694.98     1821.51     82.40 o 
  -2   7   4     1028.48     1126.20     95.61 o 
  -1   7   4     1211.51     1170.30     68.55 o 
   0   7   4         .17       19.59     20.92 o 
   1   7   4      122.46      174.62     40.78 o 
   2   7   4     1120.95     1205.56     82.40 o 
   3   7   4     2009.91     1922.10    124.49 o 
   4   7   4     2143.19     2200.17    128.52 o 
   5   7   4     1284.40     1116.91    178.67 o 
   6   7   4      807.22      934.01    132.42 o 
   7   7   4      167.43      223.63     97.39 o 
   8   7   4      698.95      624.26    141.08 o 
  -9   8   4      710.81      649.37    139.12 o 
  -8   8   4      334.58      397.47     99.17 o 
  -7   8   4      985.95      976.64    133.48 o 
  -6   8   4      604.50      766.61    113.34 o 
  -5   8   4      585.82      771.80     81.47 o 
  -4   8   4     1054.69     1251.06     84.36 o 
  -3   8   4     1703.15     1676.01     85.07 o 
  -2   8   4     1255.40     1398.93     73.61 o 
  -1   8   4     4827.63     4603.33    127.09 o 
   0   8   4     1929.91     1897.47     84.60 o 
   1   8   4     3769.90     3704.19    173.90 o 
   2   8   4      125.99      204.69     41.53 o 
   3   8   4      965.24     1084.11    115.13 o 
   4   8   4      584.54      721.25     88.19 o 
   5   8   4         .02       -8.23     49.58 o 
   6   8   4         .36       25.96     76.40 o 
   7   8   4      113.93       86.06     89.54 o 
   8   8   4      436.35      540.57    136.26 o 
  -9   9   4        5.50       23.70     81.24 o 
  -8   9   4        3.88       60.52     68.89 o 
  -7   9   4      345.35      505.71    131.73 o 
  -6   9   4      940.27      998.81    124.95 o 
  -5   9   4      696.05      921.25     89.35 o 
  -4   9   4     3653.01     3460.20    130.60 o 
  -3   9   4        2.33       25.09     26.74 o 
  -2   9   4       95.48      196.18     37.70 o 
  -1   9   4        6.59        2.59     25.54 o 
   0   9   4      103.13      164.20     32.54 o 
   1   9   4     2400.24     2287.94     95.08 o 
   2   9   4     1443.41     1459.77     79.08 o 
   3   9   4      258.44      253.88     65.00 o 
   4   9   4      961.14     1174.58    129.55 o 
   5   9   4     1314.73     1267.64    138.23 o 
   6   9   4      601.71      515.38    127.20 o 
   7   9   4        5.03       55.59     79.78 o 
   8   9   4      646.44      678.62    150.33 o 
  -9  10   4      268.33      322.12    107.49 o 
  -8  10   4       22.61       37.86     66.05 o 
  -7  10   4      641.85      708.79    115.10 o 
  -6  10   4       11.82       47.09     58.68 o 
  -5  10   4        7.45       64.01     35.92 o 
  -4  10   4      362.81      472.96     60.75 o 
  -3  10   4      618.15      822.39     74.61 o 
  -2  10   4     1023.93     1188.58     77.79 o 
  -1  10   4     1869.56     1827.92     84.82 o 
   0  10   4       12.81       50.15     21.47 o 
   1  10   4       22.12       33.85     35.74 o 
   2  10   4       35.61       35.39     36.80 o 
   3  10   4      349.31      363.53     77.83 o 
   4  10   4      395.25      380.19     78.81 o 
   5  10   4      281.59      263.00     96.60 o 
   6  10   4       65.11       98.46     83.62 o 
   7  10   4       64.93       55.23     82.07 o 
   8  10   4      635.68      627.63    171.79 o 
  -9  11   4        3.81       69.46     81.59 o 
  -8  11   4      466.04      393.45     96.65 o 
  -7  11   4      328.45      256.84     80.02 o 
  -6  11   4         .31       15.07     59.26 o 
  -5  11   4        7.85      113.51     40.92 o 
  -4  11   4      308.78      395.60     58.78 o 
  -3  11   4      412.24      504.40     60.63 o 
  -2  11   4       45.99      132.96     35.54 o 
  -1  11   4      561.80      738.28     67.35 o 
   0  11   4      188.07      246.70     51.90 o 
   1  11   4     1162.73     1181.22    106.92 o 
   2  11   4      507.07      530.16     77.27 o 
   3  11   4      218.21      246.74     66.84 o 
   4  11   4      107.01      185.55     84.96 o 
   5  11   4         .02      110.86     75.28 o 
   6  11   4       15.98       62.18     79.57 o 
   7  11   4       70.55      106.01     85.69 o 
   8  11   4       12.99      117.32     85.61 o 
  -9  12   4       26.91      162.06     87.82 o 
  -8  12   4        3.57       81.40     69.08 o 
  -7  12   4       47.33       74.27     64.07 o 
  -6  12   4      884.24      939.00    127.00 o 
  -5  12   4      444.02      589.25     74.69 o 
  -4  12   4         .01       42.95     34.00 o 
  -3  12   4       20.31       87.37     33.06 o 
  -2  12   4      255.47      351.45     52.32 o 
  -1  12   4       15.23       68.34     25.31 o 
   0  12   4       10.57       45.16     32.84 o 
   1  12   4       23.08       40.34     36.38 o 
   2  12   4      144.06      157.40     45.44 o 
   3  12   4      750.54      800.37    123.01 o 
   4  12   4      224.00      341.71    103.54 o 
   5  12   4         .03       98.72     75.45 o 
   6  12   4       72.69      230.47     96.76 o 
   7  12   4       55.63       85.51     87.45 o 
   8  12   4       27.36       14.51     86.45 o 
  -9  13   4       32.79       38.12     77.80 o 
  -8  13   4      353.61      386.24     95.80 o 
  -7  13   4        8.87       24.58     60.39 o 
  -6  13   4        1.74       48.31     60.08 o 
  -5  13   4      223.16      322.33     59.83 o 
  -4  13   4      350.28      395.49     61.43 o 
  -3  13   4      578.05      603.43     72.39 o 
  -2  13   4      948.31     1032.52     84.83 o 
  -1  13   4      479.68      561.26     59.45 o 
   0  13   4      127.01      157.46     43.32 o 
   1  13   4       92.90      137.07     47.65 o 
   2  13   4       18.91       70.90     56.14 o 
   3  13   4         .91       43.74     61.52 o 
   4  13   4     2103.44     2164.97    210.91 o 
   5  13   4       74.18      141.35     88.52 o 
   6  13   4     3092.94     3065.95    271.12 o 
   7  13   4        4.15       50.94     78.21 o 
   8  13   4        8.43       -5.25     82.46 o 
  -9  14   4      131.83      100.99     89.50 o 
  -8  14   4      210.45      182.99     77.20 o 
  -7  14   4      386.76      354.19     85.86 o 
  -6  14   4     1879.90     1801.71    167.34 o 
  -5  14   4      531.28      621.75     78.49 o 
  -4  14   4      179.42      206.29     50.57 o 
  -3  14   4        9.48       28.51     34.19 o 
  -2  14   4       73.23      143.24     36.56 o 
  -1  14   4      395.48      461.05     52.19 o 
   0  14   4     1105.43     1101.46     96.89 o 
   1  14   4      878.12      978.40     87.38 o 
   2  14   4      559.95      564.23    120.23 o 
   3  14   4     1113.32     1112.70    150.80 o 
   4  14   4      447.18      357.97    110.38 o 
   5  14   4       88.84       92.03     80.99 o 
   6  14   4       70.17      211.80     94.25 o 
   7  14   4      232.06      297.63    107.37 o 
  -9  15   4       29.72       82.88     84.15 o 
  -8  15   4       13.73       13.21     66.00 o 
  -7  15   4      358.23      367.35     90.92 o 
  -6  15   4       76.79      166.49     67.82 o 
  -5  15   4     3178.54     3257.26    151.75 o 
  -4  15   4     1824.05     1786.76    117.68 o 
  -3  15   4     2602.34     2637.87    123.86 o 
  -2  15   4     1011.19     1138.13     85.27 o 
  -1  15   4      512.72      529.89     48.00 o 
   0  15   4      241.38      290.30     55.78 o 
   1  15   4      356.01      448.42     97.44 o 
   2  15   4      272.06      299.25     99.48 o 
   3  15   4      955.42      984.65    147.59 o 
   4  15   4     1644.04     1660.81    196.21 o 
   5  15   4     1033.42     1115.11    178.68 o 
   6  15   4     1482.21     1470.03    206.33 o 
   7  15   4      263.67      273.47    108.11 o 
  -9  16   4      997.54      887.98    155.99 o 
  -8  16   4     1149.80     1144.77    146.69 o 
  -7  16   4     1376.26     1279.78    149.58 o 
  -6  16   4      599.66      569.37    105.88 o 
  -5  16   4        8.54       39.56     38.58 o 
  -4  16   4      503.40      674.51     81.01 o 
  -3  16   4      524.99      681.63     79.10 o 
  -2  16   4      849.66      963.88     86.46 o 
  -1  16   4     1018.14     1123.93    104.19 o 
   0  16   4     4836.41     4423.51    175.82 o 
   1  16   4     4057.13     3768.16    209.42 o 
   2  16   4     3582.49     3278.57    235.09 o 
   3  16   4     1506.97     1579.49    180.42 o 
   4  16   4      292.75      329.74    106.16 o 
   5  16   4      496.81      601.57    142.22 o 
   6  16   4       71.00      123.22     90.64 o 
   7  16   4      341.70      395.09    122.89 o 
  -8  17   4        7.13       39.32     61.94 o 
  -7  17   4      459.77      553.83    102.11 o 
  -6  17   4      768.55      822.85    118.60 o 
  -5  17   4     2468.44     2650.05    184.55 o 
  -4  17   4     2813.32     2928.43    142.16 o 
  -3  17   4     4020.35     4110.27    154.63 o 
  -2  17   4     2193.37     2101.61    105.83 o 
  -1  17   4     1793.56     1906.62    119.53 o 
   0  17   4      459.46      519.10    102.28 o 
   1  17   4        7.46       28.65     53.62 o 
   2  17   4     2106.81     2288.27    226.59 o 
   3  17   4     2370.02     2421.97    217.06 o 
   4  17   4     1208.67     1335.99    186.06 o 
   5  17   4     4409.12     4064.82    292.34 o 
   6  17   4      843.28      857.01    166.16 o 
   7  17   4      706.02      710.83    152.30 o 
  -8  18   4     1909.82     1728.04    178.53 o 
  -7  18   4     3909.14     3436.34    225.70 o 
  -6  18   4     1013.31      975.32    128.36 o 
  -5  18   4       17.12       58.67     53.78 o 
  -4  18   4      123.33      136.68     45.39 o 
  -3  18   4        5.86       23.68     33.12 o 
  -2  18   4     5775.46     5615.33    201.77 o 
  -1  18   4     1277.97     1324.02    148.97 o 
   0  18   4     4474.42     4220.11    216.47 o 
   1  18   4     6409.24     5908.36    263.87 o 
   2  18   4     1726.80     1881.02    214.34 o 
   3  18   4      249.24      382.93    124.03 o 
   4  18   4      407.32      506.16    130.34 o 
   5  18   4         .05       60.10     86.03 o 
   6  18   4      128.16      113.20     92.49 o 
   7  18   4      401.53      501.23    135.06 o 
  -8  19   4       22.87      141.92     87.87 o 
  -7  19   4      230.45      335.34     81.67 o 
  -6  19   4      449.27      554.36     98.09 o 
  -5  19   4     1475.26     1580.90    150.63 o 
  -4  19   4     4010.38     3813.78    183.15 o 
  -3  19   4     4751.27     4763.22    169.11 o 
  -2  19   4     6899.17     5924.25    444.03 o 
  -1  19   4      285.20      311.95     83.13 o 
   0  19   4       65.00      174.41     73.85 o 
   1  19   4      181.82      179.89     72.88 o 
   2  19   4     1715.19     1952.65    221.55 o 
   3  19   4     1956.07     2001.63    240.93 o 
   4  19   4      879.27      967.32    166.45 o 
   5  19   4     2957.07     3012.52    277.00 o 
   6  19   4     1544.34     1628.83    221.23 o 
   7  19   4      448.95      454.05    128.46 o 
  -8  20   4     3083.18     2748.80    262.09 o 
  -7  20   4     3769.15     3653.56    265.93 o 
  -6  20   4     1904.46     1995.98    178.49 o 
  -5  20   4      290.25      427.90     85.04 o 
  -4  20   4      275.42      382.39     63.09 o 
  -3  20   4     1927.77     1928.71    149.09 o 
  -2  20   4      587.70      615.44    108.27 o 
  -1  20   4     5289.54     4994.34    239.73 o 
   0  20   4     5082.38     4951.69    244.77 o 
   1  20   4     5937.31     5512.33    265.64 o 
   2  20   4     2821.26     2944.66    266.38 o 
   3  20   4      543.52      625.49    152.61 o 
   4  20   4      147.76      279.35    107.92 o 
   5  20   4       66.71      138.49     95.12 o 
   6  20   4      152.15      239.55    105.11 o 
   7  20   4      756.66      926.49    176.08 o 
  -8  21   4       34.19      184.66     91.74 o 
  -7  21   4      568.44      595.93    124.88 o 
  -6  21   4     1625.79     1862.42    169.00 o 
  -5  21   4     2351.85     2634.41    189.21 o 
  -4  21   4    11884.25    11263.99    830.90 o 
  -3  21   4     1689.65     1118.21    400.49 o 
  -2  21   4     2912.42     2893.18    204.06 o 
  -1  21   4      540.10      633.17    114.66 o 
   0  21   4       28.53      116.80     70.41 o 
   1  21   4        5.50       78.38     65.85 o 
   2  21   4       33.19      153.02     90.12 o 
   3  21   4     1142.39     1337.96    188.51 o 
   4  21   4     2014.85     2149.48    236.14 o 
   5  21   4     4153.14     4330.02    328.06 o 
   6  21   4     1544.20     1800.49    234.94 o 
  -8  22   4     3445.02     3135.34    278.86 o 
  -7  22   4     3491.28     3052.74    302.84 o 
  -6  22   4     1643.11     1640.33    186.71 o 
  -5  22   4      853.46     1011.73    117.06 o 
  -4  22   4        4.04       81.23     53.97 o 
  -3  22   4     1272.50     1128.69    145.94 o 
  -2  22   4      615.67      760.06    127.84 o 
  -1  22   4     4026.06     3980.81    236.47 o 
   0  22   4     4099.54     4094.62    233.23 o 
   1  22   4     7105.96     6787.39    305.15 o 
   2  22   4     4110.44     3971.12    286.04 o 
   3  22   4     2158.00     2091.42    264.35 o 
   4  22   4      175.91      300.29    114.27 o 
   5  22   4      118.92      170.79     96.73 o 
   6  22   4      605.46      717.76    161.29 o 
  -7  23   4      176.95      279.93     94.96 o 
  -6  23   4     1588.89     1526.26    178.19 o 
  -5  23   4     1967.82     1927.34    227.90 o 
  -4  23   4     6657.53     6550.45    316.51 o 
  -3  23   4     4106.94     4192.34    256.55 o 
  -2  23   4     2697.49     2746.04    218.06 o 
  -1  23   4      828.65     1010.56    144.63 o 
   0  23   4       13.35      126.52     72.35 o 
   1  23   4       25.48       64.82     64.82 o 
   2  23   4      644.23      830.85    160.04 o 
   3  23   4      956.77     1225.90    220.75 o 
   4  23   4     2503.17     2682.90    267.22 o 
   5  23   4     3331.96     3126.84    291.09 o 
   6  23   4     1862.07     1886.32    242.96 o 
  -7  24   4     3358.84     3032.57    262.34 o 
  -6  24   4     1340.91     1331.13    196.80 o 
  -5  24   4     1436.82     1662.02    284.33 o 
  -4  24   4       82.13      220.28     77.99 o 
  -3  24   4       37.34       73.67     62.52 o 
  -2  24   4     1355.96     1655.91    202.06 o 
  -1  24   4     2577.13     2806.25    226.37 o 
   0  24   4     2753.21     2946.58    224.97 o 
   1  24   4     3582.81     3634.05    253.16 o 
   2  24   4     2395.69     2630.83    270.79 o 
   3  24   4      313.60      237.74    133.51 o 
   4  24   4       66.71      122.78     92.67 o 
   5  24   4         .04       65.85     81.83 o 
   6  24   4      139.52      300.63    110.29 o 
  -7  25   4      392.06      508.68    127.62 o 
  -6  25   4      695.80      882.60    211.25 o 
  -5  25   4      945.95     1123.23    319.31 o 
  -4  25   4     2321.55     2229.30    452.52 o 
  -3  25   4     6734.88     6531.66    289.84 o 
  -2  25   4     3142.04     3131.46    214.57 o 
  -1  25   4     1208.77     1355.72    167.90 o 
   0  25   4      170.33      222.30     80.88 o 
   1  25   4      394.45      504.87    115.12 o 
   2  25   4     1952.24     2073.90    314.24 o 
   3  25   4     1676.30     1752.32    255.45 o 
   4  25   4     1570.94     1570.04    214.96 o 
   5  25   4     3423.63     3532.30    317.18 o 
  -6  26   4      521.90      787.61    193.28 o 
  -5  26   4      271.54      311.60    127.14 o 
  -4  26   4       15.14       99.12    109.68 o 
  -3  26   4      270.61      230.45     89.97 o 
  -2  26   4      340.34      496.26     97.85 o 
  -1  26   4     1518.24     1545.24    183.29 o 
   0  26   4     2597.22     2720.06    238.50 o 
   1  26   4     2686.86     2718.59    238.82 o 
   2  26   4     3825.62     3945.67    342.96 o 
   3  26   4      163.23      233.91    123.17 o 
   4  26   4      835.76      871.92    178.34 o 
   5  26   4       22.93       81.85     93.74 o 
  -6  27   4      625.99      500.46    167.22 o 
  -5  27   4     1558.19     1570.17    289.85 o 
  -4  27   4     1684.83     1593.43    280.26 o 
  -3  27   4     2904.68     3118.87    264.25 o 
  -2  27   4     1622.33     1970.76    240.91 o 
  -1  27   4      858.76      883.28    138.60 o 
   0  27   4       89.52      184.53     83.46 o 
   1  27   4      611.60      654.36    129.35 o 
   2  27   4     1229.03     1248.26    195.62 o 
   3  27   4     1011.47      940.77    194.95 o 
   4  27   4     2876.76     2906.33    327.10 o 
   5  27   4     1501.17     1550.60    223.17 o 
  -6  28   4      314.55      320.25    128.23 o 
  -5  28   4      362.73      586.67    177.38 o 
  -4  28   4       55.89       12.42    100.52 o 
  -3  28   4        9.54      123.87     80.38 o 
  -2  28   4      377.56      423.59    123.36 o 
  -1  28   4      700.04      670.99    118.62 o 
   0  28   4     1738.75     1873.19    205.70 o 
   1  28   4     2664.33     2709.58    248.54 o 
   2  28   4     2736.05     2845.64    274.12 o 
   3  28   4     1064.53     1073.62    206.53 o 
   4  28   4        1.00      170.37    107.81 o 
  -5  29   4      454.85      326.91    149.04 o 
  -4  29   4      455.59      553.14    180.41 o 
  -3  29   4     2176.16     2357.77    261.43 o 
  -2  29   4      825.73      847.15    160.86 o 
  -1  29   4      186.17      154.13    109.44 o 
   0  29   4       19.93       78.15     65.54 o 
   1  29   4       31.13      188.96    100.07 o 
   2  29   4      699.43      673.17    140.35 o 
   3  29   4      358.80      333.55    127.90 o 
   4  29   4     1069.50     1211.75    219.66 o 
  -5  30   4      274.53      411.05    139.10 o 
  -4  30   4       81.66       44.75    136.64 o 
  -3  30   4       35.50       31.71    103.88 o 
  -2  30   4      223.36      360.85    138.98 o 
  -1  30   4      660.57      795.36    165.87 o 
   0  30   4      106.21      250.66    111.02 o 
   1  30   4     1257.35     1144.61    200.89 o 
   2  30   4      751.68      739.01    155.70 o 
   3  30   4      219.04      295.22    128.61 o 
   4  30   4        5.57      181.94    120.74 o 
  -4  31   4       77.54      126.75    152.52 o 
  -3  31   4      655.24      639.28    198.17 o 
  -2  31   4      336.37      388.42    122.32 o 
  -1  31   4      290.17      459.31    134.77 o 
   0  31   4       42.01      127.75     99.88 o 
   1  31   4         .73       91.24     86.50 o 
   2  31   4        2.33       40.93     85.30 o 
   3  31   4       36.97      100.55     94.17 o 
  -4  32   4         .53       34.27    187.12 o 
  -3  32   4       16.47       75.86     98.49 o 
  -2  32   4      269.43      372.66    115.91 o 
  -1  32   4       12.69       12.13     86.82 o 
   0  32   4      336.95      304.15    115.08 o 
   1  32   4      317.54      289.95    117.62 o 
   2  32   4      159.12       70.22     95.94 o 
  -3  33   4      156.66      110.50    108.40 o 
  -2  33   4      246.44      369.47    147.07 o 
  -1  33   4       48.87      125.85     92.06 o 
   0  33   4       46.76       68.16     91.14 o 
   1  33   4       47.29       39.47     89.64 o 
   2  33   4       53.96       87.95    104.17 o 
  -2  34   4       32.99       29.95     99.02 o 
  -1  34   4      161.72       86.44     95.01 o 
   0  34   4       51.51      134.00    103.35 o 
   1  34   4       14.17       59.39     91.10 o 
  -9   1   5       19.02       60.25     76.11 o 
  -8   1   5       78.06      136.37     86.07 o 
  -7   1   5      257.42      232.14    104.02 o 
  -6   1   5         .88        8.23     78.57 o 
  -5   1   5     1997.59     1934.41    189.56 o 
  -4   1   5      606.63      625.27    115.03 o 
  -3   1   5       37.20       36.80     52.93 o 
  -2   1   5       84.52      167.02     61.37 o 
  -1   1   5       46.57       82.11     30.11 o 
   0   1   5       12.19       19.47     24.56 o 
   1   1   5       67.85       96.72     37.21 o 
   2   1   5      175.66      284.82     63.34 o 
   3   1   5      113.97      164.99     70.50 o 
   4   1   5      385.16      468.80    100.02 o 
   5   1   5      104.82      123.21     57.74 o 
   6   1   5      309.94      369.48     79.54 o 
   7   1   5        5.31       18.37     53.52 o 
   8   1   5       98.15      164.79     73.72 o 
  -9   2   5      204.96      195.32     89.07 o 
  -8   2   5      429.04      447.69    122.31 o 
  -7   2   5       17.04       89.54     85.23 o 
  -6   2   5     1902.66     1854.97    204.48 o 
  -5   2   5        1.08       16.61     64.59 o 
  -4   2   5       17.70       80.67     66.73 o 
  -3   2   5        4.29       37.49     51.81 o 
  -2   2   5        1.34       -2.26     42.19 o 
  -1   2   5     1471.44     1565.34     96.68 o 
   0   2   5      212.69      263.37     56.33 o 
   1   2   5     1656.42     1744.93     98.19 o 
   2   2   5      397.93      492.28     79.66 o 
   3   2   5      258.46      283.68     70.61 o 
   4   2   5        5.42        9.68     46.17 o 
   5   2   5      222.94      274.70     72.02 o 
   6   2   5       45.37      155.30     61.25 o 
   7   2   5       15.26       65.85     66.62 o 
   8   2   5      124.78      123.08     73.09 o 
  -9   3   5        5.26      102.03     88.29 o 
  -8   3   5       86.68      203.64    100.90 o 
  -7   3   5      565.91      592.60    136.91 o 
  -6   3   5     1197.95     1184.22    172.67 o 
  -5   3   5     2239.66     2472.04    208.47 o 
  -4   3   5     1724.76     1574.66    160.68 o 
  -3   3   5      267.77      339.10     85.65 o 
  -2   3   5        1.44       28.84     42.56 o 
  -1   3   5        1.78       54.33     27.36 o 
   0   3   5      230.30      333.33     49.83 o 
   1   3   5      324.98      390.77     65.13 o 
   2   3   5     2163.57     2108.06    126.40 o 
   3   3   5      805.48      915.76    112.49 o 
   4   3   5     2991.08     3019.00    179.63 o 
   5   3   5      978.28     1062.00    125.24 o 
   6   3   5      830.33      507.46    150.11 o 
   7   3   5      231.55      223.04     86.09 o 
   8   3   5      178.18      366.54    126.18 o 
  -9   4   5      516.36      400.74    119.27 o 
  -8   4   5     1078.74     1017.09    175.20 o 
  -7   4   5     1258.35     1191.09    179.90 o 
  -6   4   5      726.68      960.45    155.68 o 
  -5   4   5      320.11      282.37     96.37 o 
  -4   4   5      108.03      104.41     39.08 o 
  -3   4   5       44.19       -3.05     49.52 o 
  -2   4   5     3804.95     3558.82    129.81 o 
  -1   4   5     5048.65     4810.56    209.89 o 
   0   4   5      413.40      533.00     59.88 o 
   1   4   5     6378.95     6043.58    169.42 o 
   2   4   5       57.28      150.29     49.47 o 
   3   4   5      852.17     1066.67    119.42 o 
   4   4   5      565.89      654.03    103.00 o 
   5   4   5        7.43       62.14     49.79 o 
   6   4   5      115.20      121.32     77.69 o 
   7   4   5       99.32      133.10     81.59 o 
   8   4   5     1189.19     1260.09    192.22 o 
  -9   5   5       12.92      122.91     91.04 o 
  -8   5   5       86.98      222.71    103.72 o 
  -7   5   5      433.42      443.04    118.83 o 
  -6   5   5      739.20      773.49    142.16 o 
  -5   5   5     2959.47     2989.06    226.85 o 
  -4   5   5     4757.36     4567.03    166.73 o 
  -3   5   5     3946.23     3748.04    141.94 o 
  -2   5   5     1890.36     1814.58    106.54 o 
  -1   5   5     1206.88     1199.97     93.64 o 
   0   5   5       10.17       46.78     25.69 o 
   1   5   5      574.59      616.34     69.08 o 
   2   5   5      737.18      880.56     93.88 o 
   3   5   5     2546.90     2512.50    189.38 o 
   4   5   5     3068.37     3201.37    197.44 o 
   5   5   5     1646.54     1704.55    191.92 o 
   6   5   5     1150.88     1332.23    176.96 o 
   7   5   5      920.12      797.54    154.98 o 
   8   5   5      140.89      188.78     96.20 o 
  -9   6   5     2652.77     2361.42    258.94 o 
  -8   6   5     2960.93     2650.98    260.24 o 
  -7   6   5     1919.72     2053.11    222.62 o 
  -6   6   5     3486.39     3536.30    247.33 o 
  -5   6   5      964.22      845.36    139.47 o 
  -4   6   5       11.30       44.81     37.76 o 
  -3   6   5      142.18      254.74     55.24 o 
  -2   6   5     2995.17     2861.25    130.45 o 
  -1   6   5     5359.36     5421.39    150.38 o 
   0   6   5     2813.98     2752.61    110.16 o 
   1   6   5     5494.92     5235.48    157.04 o 
   2   6   5       19.82       33.13     31.23 o 
   3   6   5     2051.62     2205.70    158.20 o 
   4   6   5      883.75      588.10    201.14 o 
   5   6   5       13.16       47.19     60.86 o 
   6   6   5       87.34       84.44     80.00 o 
   7   6   5      599.53      622.88    141.33 o 
   8   6   5     2185.42     2146.83    253.69 o 
  -9   7   5      361.30      450.36    123.10 o 
  -8   7   5      137.56      257.13    102.46 o 
  -7   7   5      410.87      346.91    110.40 o 
  -6   7   5      745.34      792.48    145.75 o 
  -5   7   5     6717.02     6302.47    279.09 o 
  -4   7   5     7608.99     7321.40    223.27 o 
  -3   7   5     3543.01     3333.68    146.13 o 
  -2   7   5    11092.69    10510.27    244.61 o 
  -1   7   5     3188.57     3012.13    105.03 o 
   0   7   5      242.72      303.66     48.13 o 
   1   7   5      326.86      403.45     57.65 o 
   2   7   5      206.88      302.81     51.04 o 
   3   7   5     2847.90     2537.78    153.91 o 
   4   7   5     2567.88     2754.28    209.37 o 
   5   7   5      802.63      884.74    127.42 o 
   6   7   5      633.92      842.20    161.55 o 
   7   7   5     1334.15     1379.70    204.95 o 
   8   7   5      173.21      183.97    107.49 o 
  -9   8   5     4347.90     3536.05    352.42 o 
  -8   8   5     4674.62     4352.76    295.58 o 
  -7   8   5     2309.48     2505.28    239.13 o 
  -6   8   5     2413.43     2401.47    223.79 o 
  -5   8   5     1333.36     1227.75    169.27 o 
  -4   8   5      238.43      332.40     67.73 o 
  -3   8   5      125.65      153.25     51.26 o 
  -2   8   5      300.61      358.80     62.72 o 
  -1   8   5     6386.34     6457.73    158.27 o 
   0   8   5     8379.01     8155.24    259.25 o 
   1   8   5     4710.06     4361.90    158.76 o 
   2   8   5     8355.19     7872.94    263.05 o 
   3   8   5     1476.26     1388.59    132.68 o 
   4   8   5      392.03      416.08     93.56 o 
   5   8   5       47.00      106.50     80.73 o 
   6   8   5      155.15      254.51    102.36 o 
   7   8   5     1284.00     1469.38    205.26 o 
  -9   9   5     1118.53     1170.16    178.87 o 
  -8   9   5       26.20       62.40     78.05 o 
  -7   9   5      306.85      283.70    103.86 o 
  -6   9   5     1412.25     1489.30    186.76 o 
  -5   9   5     5493.22     4669.73    391.77 o 
  -4   9   5     6967.83     6678.38    238.95 o 
  -3   9   5     3609.67     3517.85    154.13 o 
  -2   9   5     8297.70     8109.12    257.45 o 
  -1   9   5     2740.00     2862.33    109.22 o 
   0   9   5      230.37      334.02     47.24 o 
   1   9   5      446.56      607.69     63.51 o 
   2   9   5     1544.58     1709.56    156.39 o 
   3   9   5     2675.85     2809.76    164.95 o 
   4   9   5     4385.53     4251.84    373.47 o 
   5   9   5     2150.31     2242.84    224.81 o 
   6   9   5     2897.59     3137.81    271.28 o 
   7   9   5      988.26      998.57    175.87 o 
  -9  10   5     1650.43     1652.43    216.07 o 
  -8  10   5     3262.84     2995.29    274.27 o 
  -7  10   5     3404.53     3168.09    264.00 o 
  -6  10   5     4359.07     4298.72    256.79 o 
  -5  10   5     2487.38     2363.18    174.92 o 
  -4  10   5        2.25       28.56     43.38 o 
  -3  10   5      497.69      542.78     80.59 o 
  -2  10   5     6525.07     6490.03    220.23 o 
  -1  10   5     7684.76     7538.51    178.29 o 
   0  10   5     8897.75     8643.42    283.66 o 
   1  10   5     6421.64     6014.14    201.30 o 
   2  10   5     6521.56     6325.58    237.97 o 
   3  10   5     2253.04     2259.05    197.58 o 
   4  10   5      456.58      545.14    129.01 o 
   5  10   5        8.09       67.21     75.98 o 
   6  10   5      211.92      351.57    105.00 o 
   7  10   5     2469.86     2557.33    270.72 o 
  -9  11   5      857.53      804.96    157.24 o 
  -8  11   5        7.82       76.50     81.53 o 
  -7  11   5        3.03       65.46     77.86 o 
  -6  11   5     1505.34     1649.88    195.13 o 
  -5  11   5     5053.92     4646.72    204.39 o 
  -4  11   5     6034.91     6039.23    217.97 o 
  -3  11   5     7222.85     7301.11    273.67 o 
  -2  11   5     6243.30     6052.24    231.31 o 
  -1  11   5     2152.88     2152.91     97.46 o 
   0  11   5     1204.17     1450.87    107.83 o 
   1  11   5       41.90       36.02     36.13 o 
   2  11   5      176.37      194.67     57.47 o 
   3  11   5     2447.25     2648.93    202.56 o 
   4  11   5     4379.90     4366.26    293.78 o 
   5  11   5     4669.40     4652.41    290.30 o 
   6  11   5     2936.78     2796.81    264.96 o 
   7  11   5     1410.56     1245.64    196.86 o 
  -9  12   5     1229.36     1254.26    193.41 o 
  -8  12   5     2315.08     2337.43    249.00 o 
  -7  12   5     4700.36     4591.48    280.05 o 
  -6  12   5     2782.27     2997.22    244.11 o 
  -5  12   5     3197.64     3254.01    184.72 o 
  -4  12   5      358.52      484.25     84.52 o 
  -3  12   5     1532.01     1682.73    133.35 o 
  -2  12   5     1206.99     1370.99    107.74 o 
  -1  12   5     6310.51     5962.87    161.03 o 
   0  12   5     8802.24     8219.60    289.02 o 
   1  12   5     5982.08     5539.44    195.91 o 
   2  12   5     5486.33     3921.43   1034.58 o 
   3  12   5     3384.92     3208.84    233.24 o 
   4  12   5      362.85      412.53    117.73 o 
   5  12   5      337.31      492.78    122.33 o 
   6  12   5      320.78      393.56    110.88 o 
   7  12   5     2025.95     1975.83    244.50 o 
  -9  13   5      424.74      322.29    118.28 o 
  -8  13   5       28.96       70.47     78.58 o 
  -7  13   5       68.94      146.42     85.92 o 
  -6  13   5     3139.83     2130.94    601.72 o 
  -5  13   5     1868.44     2098.55    159.21 o 
  -4  13   5     4417.87     4631.12    196.79 o 
  -3  13   5     6787.06     6540.26    219.98 o 
  -2  13   5     4866.67     4834.13    177.42 o 
  -1  13   5     2647.50     2738.51    134.55 o 
   0  13   5     1255.92     1449.06    117.54 o 
   1  13   5      297.68      322.65     62.84 o 
   2  13   5     2106.67     2367.51    221.63 o 
   3  13   5     2347.64     2518.24    242.49 o 
   4  13   5     4489.95     4453.34    303.38 o 
   5  13   5     6026.56     5620.42    314.78 o 
   6  13   5     1356.55     1537.80    207.29 o 
   7  13   5     1586.85     1141.96    186.41 o 
  -9  14   5     1214.58     1014.87    169.87 o 
  -8  14   5     1330.99     1304.23    187.43 o 
  -7  14   5     3434.41     3437.64    261.62 o 
  -6  14   5      486.91      488.54    127.76 o 
  -5  14   5      451.64      500.88     93.40 o 
  -4  14   5      521.20      654.32     95.44 o 
  -3  14   5      369.13      449.32     90.16 o 
  -2  14   5     1603.16     1763.05    115.72 o 
  -1  14   5     1355.24     1377.53    105.18 o 
   0  14   5     8345.93     7651.57    227.76 o 
   1  14   5     8356.05     8080.25    295.83 o 
   2  14   5     7374.51     7394.10    337.22 o 
   3  14   5     2444.03     2656.48    252.59 o 
   4  14   5      243.27      307.19    105.37 o 
   5  14   5       34.70       74.79     77.30 o 
   6  14   5     2042.67     2247.69    251.63 o 
   7  14   5      492.26      567.75    140.21 o 
  -8  15   5         .15       94.31     82.07 o 
  -7  15   5      333.75      358.97    102.34 o 
  -6  15   5      868.45      753.87    118.56 o 
  -5  15   5     1522.08     1833.37    161.97 o 
  -4  15   5     2410.67     2591.29    162.15 o 
  -3  15   5     7790.91     7625.82    353.38 o 
  -2  15   5     5326.73     4903.05    220.84 o 
  -1  15   5     1308.97     1406.94    107.11 o 
   0  15   5      603.75      632.97    106.24 o 
   1  15   5     1402.20     1523.21    163.08 o 
   2  15   5     3378.13     3411.69    243.38 o 
   3  15   5     2934.17     3076.77    251.85 o 
   4  15   5     2478.86     2621.00    246.11 o 
   5  15   5     3857.00     3956.55    302.94 o 
   6  15   5     3068.45     3131.39    286.56 o 
   7  15   5      798.15      741.68    159.10 o 
  -8  16   5     1559.62     1754.71    213.46 o 
  -7  16   5     1579.14     1598.31    195.46 o 
  -6  16   5     1742.20     1471.67    151.15 o 
  -5  16   5      800.22      832.24    114.98 o 
  -4  16   5      913.52      955.35    116.30 o 
  -3  16   5      847.08     1011.85    107.94 o 
  -2  16   5      618.31      763.35    116.42 o 
  -1  16   5     1958.17     1910.51    222.92 o 
   0  16   5     4533.06     4298.77    214.38 o 
   1  16   5     2023.31     2008.71    185.78 o 
   2  16   5     4112.05     4202.12    273.50 o 
   3  16   5      970.13     1024.28    179.07 o 
   4  16   5      211.80      262.79     97.08 o 
   5  16   5      350.27      461.16    124.84 o 
   6  16   5      469.91      557.65    136.66 o 
   7  16   5      482.94      488.19    135.65 o 
  -8  17   5        6.82      123.36     81.34 o 
  -7  17   5      216.39      283.04    101.47 o 
  -6  17   5      393.37      376.61     87.28 o 
  -5  17   5     1102.27     1210.62    138.84 o 
  -4  17   5     1406.42     1586.87    151.32 o 
  -3  17   5     5442.44     4937.30    276.36 o 
  -2  17   5     2231.56     2215.62    169.31 o 
  -1  17   5     2907.26     3104.96    186.55 o 
   0  17   5       97.48       75.29     57.00 o 
   1  17   5       19.85      143.43     67.45 o 
   2  17   5      800.00      961.82    171.37 o 
   3  17   5     1280.96     1451.01    208.94 o 
   4  17   5     1324.02     1356.18    216.68 o 
   5  17   5     2915.39     2985.26    276.86 o 
   6  17   5     1092.58     1013.91    176.44 o 
  -8  18   5      777.67      714.30    134.93 o 
  -7  18   5     1514.36     1692.80    203.31 o 
  -6  18   5     1654.07     1594.22    161.72 o 
  -5  18   5      946.04     1009.43    126.34 o 
  -4  18   5      710.89      706.99    119.89 o 
  -3  18   5       61.78      121.91     64.51 o 
  -2  18   5       42.62       77.84     72.93 o 
  -1  18   5      655.58      749.05    111.46 o 
   0  18   5      949.05     1080.83    141.34 o 
   1  18   5     1855.72     2061.77    196.11 o 
   2  18   5     1499.82     1488.62    205.40 o 
   3  18   5      733.76      860.72    163.07 o 
   4  18   5      200.22      204.46     97.70 o 
   5  18   5         .13       65.40     82.90 o 
   6  18   5      267.31      303.03    102.03 o 
  -8  19   5       15.33      164.03     82.81 o 
  -7  19   5      133.71      136.37     77.02 o 
  -6  19   5      685.38      752.90    110.34 o 
  -5  19   5      543.13      513.73     88.53 o 
  -4  19   5      813.90      809.81    128.28 o 
  -3  19   5     2183.63     1066.29    503.48 o 
  -2  19   5       17.65       76.58     78.75 o 
  -1  19   5     1635.02     1847.53    174.48 o 
   0  19   5       22.60       47.20     56.14 o 
   1  19   5      223.56      242.97     82.18 o 
   2  19   5      100.12      156.26     83.74 o 
   3  19   5      262.43      446.86    123.50 o 
   4  19   5      654.68      651.59    147.65 o 
   5  19   5      559.46      803.02    176.84 o 
   6  19   5      878.75     1057.34    184.43 o 
  -8  20   5      276.86      440.70    131.98 o 
  -7  20   5      485.78      455.54    113.53 o 
  -6  20   5      483.07      467.28     84.80 o 
  -5  20   5       67.51      128.66     70.96 o 
  -4  20   5      329.99      401.37     93.31 o 
  -3  20   5       42.74       67.96     73.36 o 
  -2  20   5      353.53      228.19     97.88 o 
  -1  20   5       59.72      121.53     57.96 o 
   0  20   5      467.08      625.15    113.56 o 
   1  20   5     2088.34     2166.34    206.90 o 
   2  20   5      495.57      470.15    110.73 o 
   3  20   5      437.38      415.33    129.36 o 
   4  20   5         .65        8.13     84.39 o 
   5  20   5        8.63       62.74     85.29 o 
   6  20   5      231.79      379.61    116.01 o 
  -7  21   5       18.87       63.91     72.06 o 
  -6  21   5      157.35      228.86     77.86 o 
  -5  21   5       53.01       63.74     66.28 o 
  -4  21   5      670.33      639.88    143.39 o 
  -3  21   5       46.74       64.32     78.18 o 
  -2  21   5       49.49       43.82     76.32 o 
  -1  21   5         .18       66.05     57.12 o 
   0  21   5      163.28      155.77     72.99 o 
   1  21   5        1.26      114.94     72.24 o 
   2  21   5       12.15       84.89     73.23 o 
   3  21   5      106.73      239.10    118.27 o 
   4  21   5        9.22      119.16    101.76 o 
   5  21   5       12.57      173.65     94.33 o 
   6  21   5      169.64      221.26    105.11 o 
  -7  22   5        1.57      -56.10    109.01 o 
  -6  22   5      123.20      134.83     73.59 o 
  -5  22   5        1.67       97.66     75.96 o 
  -4  22   5       13.60       53.71     77.04 o 
  -3  22   5       53.52       65.33     77.32 o 
  -2  22   5        1.11      -25.55     68.85 o 
  -1  22   5      261.34      335.85     87.67 o 
   0  22   5         .04      102.11     64.57 o 
   1  22   5        1.77      114.06     72.70 o 
   2  22   5       28.68       63.19     70.85 o 
   3  22   5       45.82       -7.45    101.60 o 
   4  22   5       38.67       39.28     93.42 o 
   5  22   5         .00       80.95     91.66 o 
  -7  23   5        2.22      115.11    125.70 o 
  -6  23   5      140.77      163.31    112.26 o 
  -5  23   5      133.13      167.52     74.07 o 
  -4  23   5       94.40       98.06     80.92 o 
  -3  23   5      444.54      511.35    126.13 o 
  -2  23   5      146.85      243.18     98.15 o 
  -1  23   5       30.91       16.43     78.32 o 
   0  23   5        9.51       68.84     64.25 o 
   1  23   5       14.01       53.82     73.03 o 
   2  23   5      256.37      395.39    103.89 o 
   3  23   5       50.49       96.14    108.85 o 
   4  23   5      131.15      157.96    111.07 o 
   5  23   5      104.63      204.51    101.25 o 
  -7  24   5      153.61      218.99    200.74 o 
  -6  24   5      256.90      271.46    135.76 o 
  -5  24   5       51.07      144.40     80.23 o 
  -4  24   5      422.94      347.06    106.48 o 
  -3  24   5      285.98      350.69    109.47 o 
  -2  24   5      499.61      564.67    136.54 o 
  -1  24   5       51.61      173.52     99.13 o 
   0  24   5      120.77      135.70     76.24 o 
   1  24   5      236.19      304.50     97.61 o 
   2  24   5      703.49      882.34    147.80 o 
   3  24   5      171.60      171.34    119.31 o 
   4  24   5       40.18      139.07    108.53 o 
   5  24   5       56.66      157.85     99.84 o 
  -6  25   5       37.67       50.14    110.48 o 
  -5  25   5      271.56      331.65    141.76 o 
  -4  25   5      480.93      490.96    118.73 o 
  -3  25   5       75.47       40.64     76.67 o 
  -2  25   5      530.13      560.34    132.96 o 
  -1  25   5      486.88      549.70    138.84 o 
   0  25   5       61.84      191.27     76.44 o 
   1  25   5       19.45      152.14     78.41 o 
   2  25   5        2.74       77.57     72.87 o 
   3  25   5      160.85      259.84    132.21 o 
   4  25   5      506.15      600.26    164.36 o 
   5  25   5      199.90      412.60    142.06 o 
  -6  26   5      973.58      901.87    204.20 o 
  -5  26   5      554.71      359.19    145.87 o 
  -4  26   5      101.26       65.54    104.69 o 
  -3  26   5       50.58       95.59     74.62 o 
  -2  26   5       12.21        6.79     76.32 o 
  -1  26   5      355.69      370.68    128.10 o 
   0  26   5      504.48      440.40     95.03 o 
   1  26   5      220.23      312.79     96.81 o 
   2  26   5      607.58      590.08    125.42 o 
   3  26   5      725.36      693.23    154.46 o 
   4  26   5       70.52      154.77    132.13 o 
  -6  27   5       91.15      112.44    104.88 o 
  -5  27   5      231.35      280.03    140.30 o 
  -4  27   5      696.65      447.24    159.81 o 
  -3  27   5     1792.66     1699.71    300.22 o 
  -2  27   5     1355.09     1209.94    200.94 o 
  -1  27   5      733.96      706.90    159.12 o 
   0  27   5       43.42       56.70     65.96 o 
   1  27   5       51.21       77.57     71.16 o 
   2  27   5      119.14      330.41    117.11 o 
   3  27   5      582.25      544.22    136.38 o 
   4  27   5      228.86      272.44    141.24 o 
  -5  28   5      164.61      183.03    128.74 o 
  -4  28   5       18.84      136.82    125.52 o 
  -3  28   5      192.58      329.40    155.10 o 
  -2  28   5      739.74      690.54    144.41 o 
  -1  28   5     1064.60     1042.52    191.98 o 
   0  28   5     1452.19     1435.73    224.22 o 
   1  28   5     1621.63     1566.77    195.38 o 
   2  28   5     1253.30     1413.29    227.00 o 
   3  28   5      364.37      333.22    122.49 o 
   4  28   5       75.27      118.10    118.81 o 
  -5  29   5      218.33      243.63    136.90 o 
  -4  29   5     1460.59     1315.12    256.18 o 
  -3  29   5     2176.22     1970.54    323.74 o 
  -2  29   5      625.49      564.68    187.51 o 
  -1  29   5     1119.52     1372.33    215.73 o 
   0  29   5       24.39      111.91     94.06 o 
   1  29   5      268.44      279.77     96.25 o 
   2  29   5      517.28      573.74    144.66 o 
   3  29   5     1343.73     1376.68    213.00 o 
  -4  30   5       69.88      136.02    108.41 o 
  -3  30   5      185.12      277.29    146.47 o 
  -2  30   5      758.41      863.10    220.18 o 
  -1  30   5      610.26      815.90    223.25 o 
   0  30   5     2535.29     2439.28    287.99 o 
   1  30   5     2598.95     2519.44    252.33 o 
   2  30   5     1736.01     1868.01    242.06 o 
   3  30   5      207.63      251.53    114.09 o 
  -4  31   5     1695.79     1323.65    367.02 o 
  -3  31   5     1936.49     1612.74    278.80 o 
  -2  31   5      679.02      703.77    209.90 o 
  -1  31   5      792.66      874.65    228.09 o 
   0  31   5      220.86      322.32    148.34 o 
   1  31   5       29.96       67.25     91.36 o 
   2  31   5      257.10      401.54    127.59 o 
  -3  32   5      149.81      226.53    137.69 o 
  -2  32   5     1900.68     1922.11    341.88 o 
  -1  32   5      988.86      997.71    246.43 o 
   0  32   5     2286.45     2464.15    384.66 o 
   1  32   5     1492.22     1656.87    316.09 o 
  -1  33   5      169.92       72.10    120.63 o 
   0  33   5       96.66      251.96    140.80 o 
  -9   0   6     1663.21     1906.82    338.12 o 
  -8   0   6      641.35      834.16    217.24 o 
  -7   0   6     7119.53     6778.64    476.34 o 
  -6   0   6       60.21       55.84    113.70 o 
  -5   0   6     4315.68     4052.90    337.58 o 
  -4   0   6       89.71      118.19     98.99 o 
  -3   0   6      328.69      342.34    124.18 o 
  -2   0   6      999.22     1159.54    201.68 o 
  -1   0   6     3967.23     3736.72    274.65 o 
   0   0   6    13640.24    12979.56    484.58 o 
   1   0   6    10143.77    10182.38    345.02 o 
   2   0   6     7888.36     8078.62    504.37 o 
   3   0   6     3808.00     3920.82    245.83 o 
   4   0   6      231.97      240.27    117.89 o 
   5   0   6      540.28      703.05    156.68 o 
   6   0   6      696.62      870.33    220.96 o 
   7   0   6     1037.23     1573.16    299.36 o 
  -9   1   6      782.31      773.72    162.84 o 
  -8   1   6       77.61       36.47     79.33 o 
  -7   1   6      385.59      500.17    123.80 o 
  -6   1   6     1760.71     1837.37    211.51 o 
  -5   1   6     2662.78     2728.14    229.45 o 
  -4   1   6     5226.30     5179.42    253.56 o 
  -3   1   6     4176.40     4006.72    213.94 o 
  -2   1   6     8286.32     7951.63    287.48 o 
  -1   1   6     5462.73     5362.00    230.77 o 
   0   1   6      753.74      981.75    100.84 o 
   1   1   6       22.01       75.27     36.35 o 
   2   1   6     1257.32     1445.23    117.99 o 
   3   1   6     3175.95     3164.46    156.60 o 
   4   1   6     3482.39     3597.78    261.44 o 
   5   1   6     4947.52     4421.44    276.24 o 
   6   1   6     1695.03     1885.74    190.68 o 
   7   1   6     2008.31     2054.80    235.14 o 
  -9   2   6     1595.57     1631.91    219.09 o 
  -8   2   6      959.16     1033.65    169.28 o 
  -7   2   6     4111.15     4048.20    278.75 o 
  -6   2   6     4165.94     4073.27    265.98 o 
  -5   2   6     1384.34     1391.08    179.70 o 
  -4   2   6      273.87      248.84     85.74 o 
  -3   2   6      838.94      875.96    132.55 o 
  -2   2   6     3121.82     3184.15    194.55 o 
  -1   2   6     4450.70     4099.09    203.05 o 
   0   2   6     7378.35     6704.72    277.33 o 
   1   2   6     3939.45     3743.29    145.58 o 
   2   2   6     6523.60     6491.19    204.37 o 
   3   2   6     3340.13     3327.29    172.73 o 
   4   2   6      695.79      810.63    154.27 o 
   5   2   6       68.06      188.67     78.19 o 
   6   2   6      287.47      422.01     91.52 o 
   7   2   6     1592.44     1615.04    229.37 o 
  -9   3   6      291.29      321.58    110.31 o 
  -8   3   6       49.56      162.09     88.80 o 
  -7   3   6       24.43       87.86     78.51 o 
  -6   3   6      629.04      741.60    146.49 o 
  -5   3   6     3915.18     3982.48    243.03 o 
  -4   3   6     3311.10     3311.02    223.76 o 
  -3   3   6     3559.58     3490.24    200.25 o 
  -2   3   6     9588.29     9064.42    306.37 o 
  -1   3   6     2719.97     2679.54    179.64 o 
   0   3   6       69.71       96.27     39.52 o 
   1   3   6      167.92      238.69     58.53 o 
   2   3   6     1531.91     1643.88    136.03 o 
   3   3   6     2842.32     3140.34    172.93 o 
   4   3   6     3949.03     3795.11    269.53 o 
   5   3   6     3077.12     3638.99    239.35 o 
   6   3   6     3153.84     3243.45    266.08 o 
   7   3   6     1067.02     1119.77    191.56 o 
  -9   4   6     1695.32     1634.85    217.23 o 
  -8   4   6     2104.46     2041.24    236.42 o 
  -7   4   6     1632.24     1683.40    211.34 o 
  -6   4   6     4852.82     4753.90    270.23 o 
  -5   4   6     1532.52     1533.63    182.45 o 
  -4   4   6      740.19      808.16    132.79 o 
  -3   4   6      295.27      412.36     99.89 o 
  -2   4   6      805.22      893.45    127.84 o 
  -1   4   6     5985.49     5444.09    180.27 o 
   0   4   6     2991.46     2734.24    143.09 o 
   1   4   6     2433.03     2515.05    123.07 o 
   2   4   6     5370.59     5333.92    182.65 o 
   3   4   6     1544.11     1612.25    240.32 o 
   4   4   6     1307.87     1324.65    244.52 o 
   5   4   6      156.64      225.18     92.27 o 
   6   4   6      227.76      260.70    111.93 o 
   7   4   6     1030.15     1163.03    176.15 o 
  -9   5   6      311.13      361.38    112.32 o 
  -8   5   6        3.65      112.10     87.12 o 
  -7   5   6      199.89      248.70    101.31 o 
  -6   5   6     1336.88     1453.53    187.96 o 
  -5   5   6     2031.52     2285.25    214.03 o 
  -4   5   6     3260.71     3123.42    229.80 o 
  -3   5   6     7057.95     6226.23    265.04 o 
  -2   5   6     5533.59     5240.56    233.68 o 
  -1   5   6     5193.49     5000.63    175.87 o 
   0   5   6      151.14      243.47     53.90 o 
   1   5   6      166.21      166.54     38.44 o 
   2   5   6     3213.42     3370.13    145.88 o 
   3   5   6      903.72     1046.37    138.63 o 
   4   5   6     1531.94     1490.33    176.11 o 
   5   5   6     1293.66     1413.79    164.41 o 
   6   5   6      755.30      817.48    151.15 o 
   7   5   6      677.85      634.35    137.97 o 
  -9   6   6     1314.81     1130.69    186.31 o 
  -8   6   6     2213.90     2114.39    243.06 o 
  -7   6   6     1098.02      871.65    160.70 o 
  -6   6   6     2065.90     1919.56    214.18 o 
  -5   6   6     1626.72     1749.78    193.45 o 
  -4   6   6      763.07     1035.13    149.37 o 
  -3   6   6       82.56      169.38     69.68 o 
  -2   6   6      358.68      481.68     98.45 o 
  -1   6   6     2272.90     2243.02    127.41 o 
   0   6   6     1283.95     1489.36    119.67 o 
   1   6   6     4073.89     3841.04    168.26 o 
   2   6   6     1408.98     1626.83    139.80 o 
   3   6   6     1668.47     1718.52    167.75 o 
   4   6   6      723.19      773.71    132.97 o 
   5   6   6      165.94      198.41     93.22 o 
   6   6   6      134.70      155.28     87.24 o 
   7   6   6      396.89      519.56    126.91 o 
  -9   7   6      705.27      685.67    149.61 o 
  -8   7   6       56.74      164.14     93.18 o 
  -7   7   6      333.27      313.01    107.77 o 
  -6   7   6     1536.31     1397.94    187.98 o 
  -5   7   6     2497.40     2393.21    218.49 o 
  -4   7   6     1848.16     2037.93    194.34 o 
  -3   7   6     1729.74     1875.70    176.31 o 
  -2   7   6      785.88      887.96    125.34 o 
  -1   7   6     1105.53     1116.56    104.67 o 
   0   7   6      824.47      885.77     95.72 o 
   1   7   6     1345.09     1452.20    121.52 o 
   2   7   6       37.41       85.00     47.07 o 
   3   7   6     2991.79     2967.66    192.64 o 
   4   7   6      453.10      506.97    110.59 o 
   5   7   6      312.57      485.43    127.97 o 
   6   7   6      688.52      661.77    144.52 o 
   7   7   6      711.66      761.73    154.85 o 
  -9   8   6      304.55      352.49    117.69 o 
  -8   8   6      882.78      729.01    149.11 o 
  -7   8   6      453.85      378.00    110.54 o 
  -6   8   6     1585.59     1628.93    198.74 o 
  -5   8   6     1173.80     1248.49    172.00 o 
  -4   8   6       14.45      -14.93     58.55 o 
  -3   8   6       53.10       85.66     54.02 o 
  -2   8   6      794.85      808.81    115.14 o 
  -1   8   6     1937.82     1970.22    122.29 o 
   0   8   6      398.53      417.36     64.82 o 
   1   8   6      630.70      718.11     89.89 o 
   2   8   6      304.06      359.76     70.40 o 
   3   8   6      929.87     1110.99    141.15 o 
   4   8   6       41.33       91.33     70.67 o 
   5   8   6       36.67       85.30     76.35 o 
   6   8   6      121.20      216.13     94.68 o 
   7   8   6      123.89      190.15     91.65 o 
  -9   9   6      114.32       99.70     97.11 o 
  -8   9   6      139.00      181.23     91.43 o 
  -7   9   6      184.36      189.15     98.27 o 
  -6   9   6     1492.63     1543.08    188.74 o 
  -5   9   6      391.95      464.00    115.51 o 
  -4   9   6      509.11      565.08    115.08 o 
  -3   9   6        7.53       20.73     48.65 o 
  -2   9   6         .91       39.28     34.44 o 
  -1   9   6         .65       77.49     35.60 o 
   0   9   6     1795.50     1826.11    158.49 o 
   1   9   6      244.75      361.77     59.82 o 
   2   9   6       70.20      118.29     45.04 o 
   3   9   6      901.38      654.09    212.93 o 
   4   9   6      809.96      977.02    175.11 o 
   5   9   6      269.88      280.21    102.59 o 
   6   9   6       54.73       24.91     76.87 o 
   7   9   6      334.76      336.38    120.77 o 
  -9  10   6       23.67       49.36     96.49 o 
  -8  10   6      191.84      162.32     86.56 o 
  -7  10   6         .22      106.73     81.32 o 
  -6  10   6      229.81      251.01     98.41 o 
  -5  10   6      357.61      384.96    101.83 o 
  -4  10   6        8.26        8.26     58.69 o 
  -3  10   6       35.92       96.16     61.95 o 
  -2  10   6     2184.46     1830.66    167.36 o 
  -1  10   6      174.75      182.21     67.31 o 
   0  10   6        6.73       55.93     50.75 o 
   1  10   6      273.68      412.71     69.37 o 
   2  10   6       40.07       82.15     46.20 o 
   3  10   6       24.17       26.98     60.03 o 
   4  10   6      114.86      103.08     80.50 o 
   5  10   6       68.93       96.34     80.77 o 
   6  10   6      805.68      713.07    143.01 o 
   7  10   6       28.20      170.53     96.81 o 
  -9  11   6      310.46      244.24     99.41 o 
  -8  11   6       43.70       69.79     79.88 o 
  -7  11   6       89.91      174.62     85.92 o 
  -6  11   6      180.68      145.99     85.09 o 
  -5  11   6       43.13       49.58     65.53 o 
  -4  11   6        5.44        2.07     54.23 o 
  -3  11   6       97.71      163.81     66.19 o 
  -2  11   6      398.37      407.47     67.80 o 
  -1  11   6        3.78       13.93     49.46 o 
   0  11   6      611.78      602.77    102.56 o 
   1  11   6      169.53      257.00     47.91 o 
   2  11   6      202.95      296.67     80.81 o 
   3  11   6       25.05       19.98     63.58 o 
   4  11   6       16.38       58.51     77.46 o 
   5  11   6      219.90      251.10     93.22 o 
   6  11   6       13.11       42.03     76.61 o 
  -8  12   6       24.98       58.39     84.62 o 
  -7  12   6      780.73      808.14    151.84 o 
  -6  12   6      109.84      172.44     89.71 o 
  -5  12   6      167.52      177.91     78.77 o 
  -4  12   6       14.42      119.74     66.64 o 
  -3  12   6      112.09      128.82     60.21 o 
  -2  12   6      589.93      545.27     98.39 o 
  -1  12   6       68.58      104.05     57.88 o 
   0  12   6       40.41      106.72     57.38 o 
   1  12   6      101.07      123.88     62.75 o 
   2  12   6      669.61      752.89    120.36 o 
   3  12   6       21.23       61.10     66.44 o 
   4  12   6      265.39      330.02    119.64 o 
   5  12   6        4.50       73.60     74.36 o 
   6  12   6        4.14      115.85     88.04 o 
  -8  13   6       49.53       55.39     80.67 o 
  -7  13   6       20.41      113.61     85.07 o 
  -6  13   6      146.61      241.25     89.57 o 
  -5  13   6      245.36      243.66     87.48 o 
  -4  13   6     1064.18     1212.09    153.83 o 
  -3  13   6        1.27       41.22     42.67 o 
  -2  13   6      972.65     1003.74    130.55 o 
  -1  13   6        1.31       97.25     59.05 o 
   0  13   6       25.83       70.35     48.60 o 
   1  13   6      428.47      587.64    141.11 o 
   2  13   6       76.55      103.96     66.51 o 
   3  13   6      239.64      380.01    112.54 o 
   4  13   6      178.17      372.40    131.32 o 
   5  13   6     1213.23     1172.02    185.83 o 
   6  13   6      168.43      216.26     96.30 o 
  -8  14   6      405.59      328.10    102.23 o 
  -7  14   6      677.39      741.07    142.16 o 
  -6  14   6     1388.88     1314.38    182.83 o 
  -5  14   6       50.86       48.23     63.35 o 
  -4  14   6       19.41       81.22     52.37 o 
  -3  14   6       13.17       34.73     50.86 o 
  -2  14   6        1.84       39.55     52.57 o 
  -1  14   6      367.60      419.19     88.23 o 
   0  14   6      478.14      561.27    130.43 o 
   1  14   6     1306.39     1240.05    189.47 o 
   2  14   6     1004.26     1169.38    155.11 o 
   3  14   6      276.74      358.09     94.11 o 
   4  14   6       60.43       89.48     93.80 o 
   5  14   6      140.40      143.09     86.67 o 
   6  14   6      291.83      343.70    115.14 o 
  -8  15   6         .02      111.91     84.51 o 
  -7  15   6        1.12       21.43     84.30 o 
  -6  15   6      504.61      535.76    117.81 o 
  -5  15   6      932.90      921.57    146.39 o 
  -4  15   6     1622.69     1387.04    203.75 o 
  -3  15   6     1146.91      620.96    293.32 o 
  -2  15   6     1185.86     1175.03    142.52 o 
  -1  15   6       15.71       36.91     64.07 o 
   0  15   6        1.08       46.86     68.37 o 
   1  15   6      268.31      288.38    105.61 o 
   2  15   6       94.74      185.32     70.07 o 
   3  15   6      795.83     1089.54    174.05 o 
   4  15   6      665.75      914.76    195.87 o 
   5  15   6     1000.44      862.26    161.42 o 
   6  15   6      512.58      657.12    146.00 o 
  -8  16   6     1291.59     1087.17    179.03 o 
  -7  16   6      324.92      365.82    103.81 o 
  -6  16   6      552.24      442.39    107.32 o 
  -5  16   6       16.24       79.20     57.25 o 
  -4  16   6         .16      118.45     79.00 o 
  -3  16   6       87.52      188.32     68.20 o 
  -2  16   6       26.26       31.85     49.22 o 
  -1  16   6     3572.60     3880.97    280.51 o 
   0  16   6     1195.80     1303.36    194.22 o 
   1  16   6     2717.38     2828.08    273.58 o 
   2  16   6     1427.23     1524.74    176.64 o 
   3  16   6      308.54      377.00    111.26 o 
   4  16   6       98.20      167.09    104.47 o 
   5  16   6      119.17      176.30    135.54 o 
   6  16   6        1.14       98.58     90.31 o 
  -8  17   6       30.13       27.81     79.43 o 
  -7  17   6       10.05       81.91     72.46 o 
  -6  17   6      259.81      316.20     89.62 o 
  -5  17   6      574.31      659.46    150.21 o 
  -4  17   6     2350.40     2247.94    270.30 o 
  -3  17   6     3950.76     2714.27    486.79 o 
  -2  17   6      474.87      469.16    122.36 o 
  -1  17   6     1833.71     2154.62    238.66 o 
   0  17   6       65.63       99.90     83.53 o 
   1  17   6      447.10      355.59    121.85 o 
   2  17   6      620.29      720.01    135.93 o 
   3  17   6      929.10     1151.16    187.20 o 
   4  17   6     2593.58     2694.33    340.74 o 
   5  17   6      842.28      983.37    193.22 o 
   6  17   6      832.76      869.26    168.08 o 
  -8  18   6     2649.37     2463.08    254.96 o 
  -7  18   6     1437.69     1402.70    183.35 o 
  -6  18   6      823.18      867.76    167.68 o 
  -5  18   6      497.80      487.23    132.83 o 
  -4  18   6        8.33       65.25     72.17 o 
  -3  18   6      326.60      236.70     84.03 o 
  -2  18   6     2104.54     2393.34    248.48 o 
  -1  18   6     1570.13     1768.46    222.35 o 
   0  18   6     3260.20     3206.46    310.01 o 
   1  18   6     2758.21     2779.01    282.72 o 
   2  18   6      600.04      643.68    115.56 o 
   3  18   6      764.06     1020.93    173.35 o 
   4  18   6      539.82      655.54    169.36 o 
   5  18   6        1.63      121.73    107.58 o 
  -7  19   6      111.24      189.57    108.72 o 
  -6  19   6      710.96      754.38    157.59 o 
  -5  19   6     2016.97     2060.95    246.92 o 
  -4  19   6     4126.14     4067.47    387.84 o 
  -3  19   6     5685.08     4476.03    489.47 o 
  -2  19   6     1016.13     1126.00    183.78 o 
  -1  19   6     1074.62     1144.44    191.46 o 
   0  19   6      781.20     1111.30    189.05 o 
   1  19   6      139.13       73.84     87.82 o 
   2  19   6       50.07       94.68     68.03 o 
   3  19   6      403.26      447.01    102.28 o 
   4  19   6     2397.73     2494.48    294.33 o 
   5  19   6     1204.66     1380.46    236.37 o 
  -7  20   6     1875.03     1632.63    235.66 o 
  -6  20   6     1849.28     1566.42    225.98 o 
  -5  20   6      822.06      941.38    217.69 o 
  -4  20   6        6.27      -41.67     98.05 o 
  -3  20   6       27.19      224.15     94.27 o 
  -2  20   6     1984.44     2158.23    249.49 o 
  -1  20   6     2110.23     2420.33    263.05 o 
   0  20   6     4454.31     4118.87    317.34 o 
   1  20   6     2604.83     2705.50    289.28 o 
   2  20   6     2550.77     3060.41    315.13 o 
   3  20   6      473.74      477.92    109.08 o 
   4  20   6      462.52      477.87    143.23 o 
   5  20   6        1.04       66.54    112.42 o 
  -7  21   6       85.38      167.15     98.94 o 
  -6  21   6     1045.15     1176.47    173.31 o 
  -5  21   6     2895.59     2445.90    347.73 o 
  -4  21   6     3426.82     3162.26    377.47 o 
  -3  21   6     2433.21     2458.01    331.21 o 
  -2  21   6     3037.53     3179.04    277.14 o 
  -1  21   6      507.00      670.17    148.42 o 
   0  21   6      663.70      722.60    158.04 o 
   1  21   6        2.52       92.47     82.89 o 
   2  21   6      211.84      402.80    135.58 o 
   3  21   6     1272.01     1465.85    191.64 o 
   4  21   6     1570.77     1546.86    241.87 o 
   5  21   6     1183.13     1331.86    238.70 o 
  -7  22   6     2505.79     2360.97    339.99 o 
  -6  22   6     1298.68     1342.13    261.11 o 
  -5  22   6      808.70     1051.93    240.93 o 
  -4  22   6         .37      -46.94     90.96 o 
  -3  22   6      297.59      368.56    111.70 o 
  -2  22   6     1445.75     1604.80    223.64 o 
  -1  22   6     1617.36     1829.04    237.79 o 
   0  22   6     3782.17     4015.34    323.24 o 
   1  22   6     5130.53     4919.35    349.55 o 
   2  22   6     2458.22     2455.73    296.31 o 
   3  22   6      755.96      944.90    149.97 o 
   4  22   6       56.10      -51.44     98.64 o 
   5  22   6        6.24      177.23    115.77 o 
  -6  23   6      894.98      766.67    195.20 o 
  -5  23   6     3090.31     2518.97    355.69 o 
  -4  23   6     2417.01     2230.19    336.21 o 
  -3  23   6     4403.93     4227.25    417.15 o 
  -2  23   6     1522.32     1642.52    227.55 o 
  -1  23   6      992.46     1032.01    188.85 o 
   0  23   6      606.06      640.37    168.53 o 
   1  23   6        6.69      115.04     87.93 o 
   2  23   6      258.27      449.38    136.44 o 
   3  23   6     1009.18     1080.46    186.53 o 
   4  23   6     1453.45     1595.58    253.42 o 
  -6  24   6     1647.13     1514.94    416.30 o 
  -5  24   6     1053.10      979.52    218.93 o 
  -4  24   6      257.30      326.48    134.62 o 
  -3  24   6      208.50      290.95    105.53 o 
  -2  24   6      908.30      906.94    168.80 o 
  -1  24   6      957.48     1167.14    195.94 o 
   0  24   6     2494.74     2606.12    289.17 o 
   1  24   6     3093.19     3130.05    325.93 o 
   2  24   6     1034.20     1029.99    202.95 o 
   3  24   6     1265.88     1593.37    317.27 o 
   4  24   6      276.41      481.32    143.97 o 
  -6  25   6      270.32      234.74    192.96 o 
  -5  25   6     1536.80     1522.37    266.95 o 
  -4  25   6     3137.32     2747.86    368.00 o 
  -3  25   6     3591.97     3539.98    345.66 o 
  -2  25   6     1767.69     1669.15    227.94 o 
  -1  25   6      789.01      852.06    172.30 o 
   0  25   6      213.83      201.14     98.23 o 
   1  25   6        1.03      -46.99     92.44 o 
   2  25   6      411.01      450.77    133.84 o 
   3  25   6      574.27      520.19    262.48 o 
   4  25   6     1819.15     1850.75    234.06 o 
  -5  26   6      131.87      373.13    208.89 o 
  -4  26   6      531.58      555.07    153.39 o 
  -3  26   6      162.86      118.66     93.62 o 
  -2  26   6      140.17      259.76    101.36 o 
  -1  26   6      968.18      828.41    172.44 o 
   0  26   6     2056.03     2356.39    289.72 o 
   1  26   6     1912.78     1948.84    269.59 o 
   2  26   6     1394.06     1529.27    245.01 o 
   3  26   6      778.17      717.18    200.72 o 
  -5  27   6      668.46      347.66    227.70 o 
  -4  27   6     1233.02      912.54    323.85 o 
  -3  27   6     1664.56     1774.59    238.21 o 
  -2  27   6     2040.76     1751.69    241.64 o 
  -1  27   6      225.96      251.67    106.20 o 
   0  27   6       21.17      127.84     92.49 o 
   1  27   6      117.06      206.85    102.05 o 
   2  27   6      764.12      641.42    169.84 o 
   3  27   6      888.52      928.55    207.57 o 
  -4  28   6      138.41      107.83    153.03 o 
  -3  28   6       14.65        5.50     74.48 o 
  -2  28   6       93.99      157.29    103.86 o 
  -1  28   6      157.83      178.80     97.46 o 
   0  28   6     1745.98     1716.24    250.31 o 
   1  28   6     1863.80     1666.71    252.64 o 
   2  28   6      949.10      963.16    199.80 o 
  -4  29   6      756.98      692.07    305.60 o 
  -3  29   6     1171.87     1101.25    222.10 o 
  -2  29   6      661.67      689.90    146.82 o 
  -1  29   6       63.06      128.81     95.15 o 
   0  29   6      177.57      218.00    110.23 o 
   1  29   6        9.70      -62.78     88.90 o 
   2  29   6       77.24      129.20    181.56 o 
  -3  30   6       71.20      156.00    108.52 o 
  -2  30   6        4.67       90.65    119.11 o 
  -1  30   6      219.50      197.69    102.28 o 
   0  30   6      411.19      451.46    138.22 o 
   1  30   6     1490.21     1334.39    223.13 o 
  -2  31   6      294.18      312.41    143.09 o 
  -1  31   6      140.43      152.60    127.57 o 
   0  31   6      115.86       63.60     93.79 o 
  -9   1   7        4.22      -19.32     85.40 o 
  -8   1   7       10.55       83.21     78.29 o 
  -7   1   7         .03       26.89     81.00 o 
  -6   1   7      692.48      578.77    132.03 o 
  -5   1   7      130.28      186.53     87.18 o 
  -4   1   7       94.82      172.51     85.17 o 
  -3   1   7        8.88        9.90     59.25 o 
  -2   1   7      233.24      345.21     87.77 o 
  -1   1   7       85.85      124.97     59.88 o 
   0   1   7       65.89       61.12     48.04 o 
   1   1   7      200.55      250.03     67.65 o 
   2   1   7        6.51       57.94     41.79 o 
   3   1   7      245.39      318.39     74.51 o 
   4   1   7        6.31      104.61     53.59 o 
   5   1   7         .61       60.28     78.01 o 
   6   1   7      153.97      186.92     93.48 o 
  -9   2   7      105.71      147.00     97.04 o 
  -8   2   7      185.70      169.06     94.68 o 
  -7   2   7       97.60      206.93     94.99 o 
  -6   2   7      545.11      490.21    124.07 o 
  -5   2   7        6.26       99.77     72.64 o 
  -4   2   7      142.30      223.18     83.31 o 
  -3   2   7        1.59       32.66     58.92 o 
  -2   2   7      132.71      230.65     78.14 o 
  -1   2   7      423.81      528.74    103.99 o 
   0   2   7      818.26      912.36    131.57 o 
   1   2   7      310.22      338.71     84.10 o 
   2   2   7      542.07      505.21     95.72 o 
   3   2   7      266.87      391.36     92.19 o 
   4   2   7       44.60      155.48     56.17 o 
   5   2   7       64.98      139.08    112.12 o 
   6   2   7      100.75       76.54    151.27 o 
  -9   3   7      174.23      274.30    119.81 o 
  -8   3   7       16.73       86.87     96.03 o 
  -7   3   7        5.81        7.09     65.45 o 
  -6   3   7     1709.37     1732.33    213.74 o 
  -5   3   7      257.56      254.75     95.61 o 
  -4   3   7      581.63      682.26    131.56 o 
  -3   3   7      225.64      283.16     88.72 o 
  -2   3   7      202.73      304.62     84.85 o 
  -1   3   7       32.78      101.27     53.58 o 
   0   3   7      234.45      362.88     82.48 o 
   1   3   7      801.20      888.15    128.82 o 
   2   3   7      415.68      391.66     85.20 o 
   3   3   7      647.53      915.85    143.83 o 
   4   3   7      741.23      840.68    162.59 o 
   5   3   7      383.81      274.11    128.62 o 
   6   3   7       82.11      147.19     97.92 o 
  -9   4   7      336.21      329.47    130.02 o 
  -8   4   7      812.62      791.56    154.53 o 
  -7   4   7     1140.40     1103.86    176.80 o 
  -6   4   7      848.63      748.14    148.07 o 
  -5   4   7     1860.38     1936.60    214.32 o 
  -4   4   7       15.90       61.86     66.50 o 
  -3   4   7      238.41      327.48     92.27 o 
  -2   4   7      130.05      208.37     76.27 o 
  -1   4   7     1764.57     1861.24    178.75 o 
   0   4   7     1397.37     1701.05    166.93 o 
   1   4   7      330.66      365.99     74.58 o 
   2   4   7      787.84      806.14    127.63 o 
   3   4   7      543.33      592.80    112.48 o 
   4   4   7        2.94       -5.09     51.83 o 
   5   4   7         .48      -25.89     82.13 o 
   6   4   7      120.76      163.81    104.30 o 
  -8   5   7        3.71      146.44     87.39 o 
  -7   5   7         .10       59.28     81.49 o 
  -6   5   7     1177.16     1322.33    187.03 o 
  -5   5   7     2087.69     2111.17    220.29 o 
  -4   5   7     1235.65     1204.42    168.14 o 
  -3   5   7     2128.40     2357.67    208.93 o 
  -2   5   7      471.78      613.22    112.56 o 
  -1   5   7     1262.62     1525.33    162.30 o 
   0   5   7      287.96      251.78     67.93 o 
   1   5   7      685.58      801.49    149.32 o 
   2   5   7         .65       45.15     53.37 o 
   3   5   7     2860.11     3084.72    225.88 o 
   4   5   7     1141.53     1234.01    161.65 o 
   5   5   7      833.24      786.19    175.65 o 
   6   5   7      690.92      876.49    183.74 o 
  -8   6   7     1619.23     1491.91    212.83 o 
  -7   6   7     1736.84     1535.13    202.70 o 
  -6   6   7     3037.06     3062.54    267.35 o 
  -5   6   7      621.00      674.91    132.23 o 
  -4   6   7      138.67      194.88     85.97 o 
  -3   6   7      280.68      335.33     94.87 o 
  -2   6   7     1221.26     1242.80    155.73 o 
  -1   6   7     2430.76     2600.58    188.20 o 
   0   6   7     2342.66     2259.75    233.77 o 
   1   6   7      229.06      265.22     87.28 o 
   2   6   7     3900.71     3535.25    213.21 o 
   3   6   7     1266.70     1440.63    172.05 o 
   4   6   7      559.08      697.23    122.09 o 
   5   6   7      126.59      134.46     96.24 o 
   6   6   7        8.80       79.94    102.78 o 
  -8   7   7       66.23      113.18     87.62 o 
  -7   7   7       30.87      106.04     76.72 o 
  -6   7   7     1572.39     1512.17    194.98 o 
  -5   7   7     3368.06     3405.24    264.88 o 
  -4   7   7     2773.01     2826.64    234.62 o 
  -3   7   7     8005.17     7481.34    311.41 o 
  -2   7   7     5146.62     4699.04    235.73 o 
  -1   7   7     1706.07     1783.50    153.05 o 
   0   7   7      183.32      204.01     80.80 o 
   1   7   7       17.26        3.84     45.13 o 
   2   7   7      307.64      365.79     87.61 o 
   3   7   7     1347.09     1245.94    158.75 o 
   4   7   7      794.12      964.25    158.43 o 
   5   7   7      642.42      875.85    178.94 o 
   6   7   7     1241.78     1421.29    238.90 o 
  -8   8   7     1610.18     1368.83    195.09 o 
  -7   8   7     1941.16     1754.50    216.42 o 
  -6   8   7     2924.54     2876.70    260.63 o 
  -5   8   7      940.56      990.50    159.53 o 
  -4   8   7      402.11      560.29    115.96 o 
  -3   8   7       16.25       73.79     60.07 o 
  -2   8   7     1541.98     1972.04    183.30 o 
  -1   8   7     3671.30     3762.93    267.70 o 
   0   8   7     3349.85     3150.13    292.27 o 
   2   8   7     3475.99     3443.19    212.58 o 
   3   8   7     1186.55     1479.21    239.57 o 
   4   8   7      558.39      668.57    134.37 o 
   5   8   7      233.60      234.24     95.88 o 
   6   8   7      320.02      563.79    156.73 o 
  -8   9   7      116.67      263.63    108.66 o 
  -7   9   7        1.70       45.10     71.52 o 
  -6   9   7     1181.86     1129.00    171.10 o 
  -5   9   7     2455.96     2504.38    234.47 o 
  -4   9   7     2857.72     2933.22    226.23 o 
  -3   9   7     6024.70     5813.84    271.86 o 
  -2   9   7     3981.26     3793.31    276.66 o 
  -1   9   7     3188.90     3054.98    275.37 o 
   0   9   7      424.41      540.06    120.62 o 
   1   9   7      217.41      195.21     60.53 o 
   2   9   7     1390.92      703.21    421.82 o 
   3   9   7      426.32      563.46    142.11 o 
   4   9   7     1950.77     2132.64    243.76 o 
   5   9   7     1507.85     1848.31    249.53 o 
   6   9   7     1454.44     1607.17    248.10 o 
  -8  10   7     1874.61     1849.75    229.85 o 
  -7  10   7     3664.95     3337.23    289.01 o 
  -6  10   7     3549.29     3432.11    265.00 o 
  -5  10   7      719.14      815.09    142.92 o 
  -4  10   7      297.47      480.75    107.37 o 
  -3  10   7       61.92      165.77     64.10 o 
  -2  10   7     1630.68     1934.72    230.69 o 
  -1  10   7     2162.36     2152.85    235.29 o 
   0  10   7     4158.11     3893.82    281.23 o 
   2  10   7     2216.55     2734.64    266.07 o 
   3  10   7     2072.13     2134.79    253.84 o 
   4  10   7      138.76      225.37    116.29 o 
   5  10   7        9.57       56.22     91.21 o 
   6  10   7      704.62      864.08    186.96 o 
  -8  11   7       71.26      221.94     98.09 o 
  -7  11   7      295.39      285.08     98.01 o 
  -6  11   7     1138.20     1174.30    169.71 o 
  -5  11   7     3580.02     3638.94    257.02 o 
  -4  11   7     2521.63     2607.30    205.17 o 
  -3  11   7     2666.93     2826.82    274.12 o 
  -2  11   7     3137.02     3128.23    263.43 o 
  -1  11   7     2722.16     2570.29    249.76 o 
   0  11   7     1262.94     1412.23    191.27 o 
   1  11   7      344.03      319.33     97.76 o 
   2  11   7       15.50      104.39     71.85 o 
   3  11   7     2325.50     2527.56    275.51 o 
   4  11   7     2515.41     2722.28    362.09 o 
   5  11   7     2268.31     2534.62    292.57 o 
   6  11   7     2980.35     2779.42    323.98 o 
  -8  12   7     1743.46     1840.51    231.88 o 
  -7  12   7     3082.29     2811.25    267.72 o 
  -6  12   7     1788.84     1835.25    210.66 o 
  -5  12   7     1135.86     1279.79    173.36 o 
  -4  12   7       41.15       78.38     83.92 o 
  -3  12   7      105.01      106.81     85.77 o 
  -2  12   7      501.61      527.34    132.23 o 
  -1  12   7     3861.59     3918.76    282.61 o 
   0  12   7     4153.22     3943.58    408.85 o 
   1  12   7     5592.63     4761.61    342.72 o 
   2  12   7     3993.97     4004.37    293.29 o 
   3  12   7     1870.12     1724.12    240.84 o 
   4  12   7      238.24      295.62    143.90 o 
   5  12   7       31.21       52.87     89.27 o 
  -8  13   7      144.83      297.20    107.97 o 
  -7  13   7      460.84      389.99    108.66 o 
  -6  13   7       45.71       76.81     67.43 o 
  -5  13   7     1645.69     1784.84    195.20 o 
  -4  13   7     4522.67     4536.62    319.37 o 
  -3  13   7     3283.32     3225.55    273.29 o 
  -2  13   7     4238.26     4278.29    291.91 o 
   0  13   7       37.20      136.95    111.80 o 
   1  13   7        7.59      116.74     78.66 o 
   2  13   7      597.09      713.57    150.87 o 
   3  13   7     1557.43     1746.84    242.40 o 
   4  13   7     2416.59     2491.08    296.49 o 
   5  13   7     2195.90     1970.19    361.23 o 
  -8  14   7     1486.76     1472.76    203.38 o 
  -7  14   7     1394.09     1493.19    225.25 o 
  -6  14   7      742.37      849.09    141.20 o 
  -5  14   7     1211.12     1189.00    203.48 o 
  -4  14   7      263.01      392.39    122.69 o 
  -3  14   7       13.07       50.86     81.85 o 
  -2  14   7      740.43      446.80    123.20 o 
  -1  14   7      597.47      542.78    179.85 o 
   0  14   7     4474.23     4624.08    445.96 o 
   1  14   7     4141.02     3875.67    295.47 o 
   2  14   7     1633.40     1784.99    239.36 o 
   3  14   7     1671.92     1895.31    253.50 o 
   4  14   7      750.65      776.85    173.21 o 
   5  14   7       15.77       68.65    150.25 o 
  -7  15   7      143.16      232.81    104.80 o 
  -6  15   7        3.64       56.00     82.44 o 
  -5  15   7      653.56      754.97    166.88 o 
  -4  15   7     3789.94     3527.30    293.79 o 
  -3  15   7     2756.07     2734.13    294.57 o 
  -2  15   7     2333.05     2273.82    335.60 o 
  -1  15   7     1020.64     1053.05    244.20 o 
   0  15   7       12.56      157.06    106.03 o 
   1  15   7       96.06      193.69     93.85 o 
   2  15   7      782.95      816.83    165.52 o 
   3  15   7      754.43      775.50    170.39 o 
   4  15   7     2125.36     2416.73    428.34 o 
   5  15   7     3175.30     3027.56    425.64 o 
  -7  16   7     1099.83      880.50    189.64 o 
  -6  16   7     1499.57     1408.87    332.44 o 
  -5  16   7      520.85      494.81    138.92 o 
  -4  16   7      367.54      307.03    109.04 o 
  -3  16   7       19.30        1.50     97.26 o 
  -2  16   7      226.96      445.44    160.39 o 
  -1  16   7      374.61      391.05    165.94 o 
   0  16   7     1756.91      621.37    533.52 o 
   1  16   7     2377.79     2586.59    273.55 o 
   2  16   7     1405.82     1521.81    224.87 o 
   3  16   7      974.67      951.69    183.64 o 
   4  16   7     1064.96      924.08    236.12 o 
   5  16   7        2.25       93.90    147.53 o 
  -7  17   7      136.65      182.01    109.34 o 
  -6  17   7      367.16      409.94    129.01 o 
  -5  17   7      453.93      552.70    136.55 o 
  -4  17   7     2301.38     2042.52    330.99 o 
  -3  17   7     1365.56     1317.06    275.00 o 
  -2  17   7     2467.79     2262.97    342.80 o 
  -1  17   7      284.56      298.58    139.01 o 
   0  17   7      724.24      474.71    112.83 o 
   1  17   7       52.60       52.01     70.82 o 
   2  17   7      228.10      306.34    112.40 o 
   3  17   7      473.63      449.51    140.25 o 
   4  17   7     1383.56     1719.72    312.84 o 
   5  17   7     1942.59     1754.95    342.35 o 
  -7  18   7     1281.78     1060.55    195.76 o 
  -6  18   7      588.09      460.19    121.28 o 
  -5  18   7      815.49      658.31    134.61 o 
  -4  18   7      231.80      258.84    135.46 o 
  -3  18   7        5.10      129.23    112.96 o 
  -2  18   7        2.43       85.52    103.05 o 
  -1  18   7     1046.76     1139.73    253.62 o 
   0  18   7      494.50      483.25    142.25 o 
   1  18   7     3152.75     3054.21    301.99 o 
   2  18   7      815.78      908.31    181.31 o 
   3  18   7      477.94      458.53    146.01 o 
   4  18   7      293.03      344.87    159.37 o 
  -7  19   7       74.63       65.74     96.07 o 
  -6  19   7      196.84      237.81     93.38 o 
  -5  19   7      261.00      331.67    136.40 o 
  -4  19   7     1028.35      928.24    229.74 o 
  -3  19   7      615.12      694.45    203.50 o 
  -2  19   7      690.13      536.33    189.69 o 
  -1  19   7      353.28      554.80    178.71 o 
   0  19   7      457.83      505.12    128.32 o 
   1  19   7         .12      106.95     81.00 o 
   2  19   7       14.74      107.62     89.42 o 
   3  19   7      190.39      133.80     98.45 o 
   4  19   7      232.52      252.12    134.71 o 
  -6  20   7       84.14      206.49    124.64 o 
  -5  20   7      501.50      488.25    160.88 o 
  -4  20   7       44.83        7.88     97.28 o 
  -3  20   7       11.02       -6.63     93.22 o 
  -2  20   7        4.75      -41.51     97.40 o 
  -1  20   7       60.86      183.31    111.43 o 
   0  20   7      466.50      517.27    127.75 o 
   1  20   7      641.10      680.33    158.30 o 
   2  20   7      265.55      295.55    118.31 o 
   3  20   7      144.58      113.09     98.53 o 
   4  20   7        3.94      105.70    114.54 o 
  -6  21   7       97.79      169.65    118.45 o 
  -5  21   7       23.08      154.22    116.83 o 
  -4  21   7      115.65       73.87    109.32 o 
  -3  21   7       95.91       39.94     95.60 o 
  -2  21   7      191.35      206.76    143.14 o 
  -1  21   7         .45       85.33    108.76 o 
   0  21   7      407.52      483.60    125.20 o 
   1  21   7        5.15       36.24     78.59 o 
   2  21   7       14.82       56.62     92.22 o 
   3  21   7       15.90       81.52    105.45 o 
   4  21   7        2.18        3.63    109.53 o 
  -6  22   7       37.71      -14.20    111.30 o 
  -5  22   7        8.71       72.17    114.42 o 
  -4  22   7       38.39      -53.44     91.07 o 
  -3  22   7         .34       45.80    108.36 o 
  -2  22   7      176.20      177.63    119.08 o 
  -1  22   7       71.21       59.12    106.70 o 
   0  22   7         .56      -37.87     72.64 o 
   1  22   7        5.57        2.16     84.37 o 
   2  22   7      171.93       84.88     92.51 o 
   3  22   7      106.71      150.63    103.05 o 
  -5  23   7        4.80       82.87    107.71 o 
  -4  23   7      154.36      218.51    122.03 o 
  -3  23   7      105.82      197.22    119.80 o 
  -2  23   7        2.47        9.91     91.81 o 
  -1  23   7         .71       23.29     96.41 o 
   0  23   7       10.51       65.89     83.29 o 
   1  23   7       74.61       30.26     85.55 o 
   2  23   7       29.12       10.56     92.04 o 
   3  23   7       37.98      100.81    102.14 o 
  -5  24   7       20.51      148.32    109.75 o 
  -4  24   7       70.99      109.68    109.15 o 
  -3  24   7      126.89      151.66    115.20 o 
  -2  24   7      168.03      176.99    122.46 o 
  -1  24   7       27.57      194.69    146.96 o 
   0  24   7      131.81      183.32     97.44 o 
   1  24   7      377.99      556.84    145.19 o 
   2  24   7      126.80      183.74    109.23 o 
   3  24   7       17.38      151.75    135.51 o 
  -5  25   7       92.01       76.94    114.32 o 
  -4  25   7      574.30      580.01    179.73 o 
  -3  25   7        1.02      204.78    133.21 o 
  -2  25   7     1181.52     1007.94    242.51 o 
  -1  25   7       10.95      -13.81    103.75 o 
   0  25   7      162.25      253.20     99.30 o 
   1  25   7      128.94      167.82     98.53 o 
   2  25   7        8.51       78.27    101.08 o 
  -4  26   7        1.44       10.26    105.63 o 
  -3  26   7      100.17      197.68    129.42 o 
  -2  26   7      370.09      213.77    123.67 o 
  -1  26   7       56.69        6.48    103.27 o 
   0  26   7      536.31      665.96    131.46 o 
   1  26   7      948.35     1041.25    207.06 o 
   2  26   7      592.09      737.09    166.97 o 
  -4  27   7      508.69      459.03    174.29 o 
  -3  27   7     1179.65     1067.57    245.61 o 
  -2  27   7      464.43      687.52    199.44 o 
  -1  27   7      145.12       34.74    109.71 o 
   0  27   7      346.31      474.16    138.19 o 
   1  27   7       30.65       81.46    102.67 o 
  -3  28   7       62.67      119.18    120.05 o 
  -2  28   7      124.31      180.57    227.32 o 
  -1  28   7      440.41      388.33    169.75 o 
   0  28   7      515.67      359.48    113.38 o 
  -8   0   8     1433.95     1336.05    359.00 o 
  -7   0   8      671.54      929.40    341.17 o 
  -6   0   8     2058.80     1950.84    332.37 o 
  -5   0   8     1499.92     1464.81    282.98 o 
  -4   0   8       21.81       68.19    105.33 o 
  -3   0   8       99.35      206.85    113.43 o 
  -2   0   8      701.89      912.46    208.41 o 
  -1   0   8     4509.27     4757.98    841.07 o 
   0   0   8     3329.96     3651.79    325.36 o 
   1   0   8     4693.55     4868.38    370.22 o 
   2   0   8     2882.44     3413.48    541.26 o 
   3   0   8     1925.56     2172.46    459.74 o 
   4   0   8      351.64      488.92    224.45 o 
   5   0   8        1.64      -39.28    220.75 o 
  -8   1   8      178.47      272.26    118.25 o 
  -7   1   8      255.69      282.10     99.55 o 
  -6   1   8       65.87      146.66     79.42 o 
  -5   1   8     2709.37     2878.67    262.13 o 
  -4   1   8     1616.65     1535.48    198.49 o 
  -3   1   8     3549.34     3674.38    247.86 o 
  -2   1   8     3586.47     3531.42    232.94 o 
  -1   1   8     3113.88     3281.25    220.83 o 
   0   1   8      352.15      430.65     96.79 o 
   1   1   8       11.72       86.09     66.88 o 
   2   1   8       63.65       19.66     61.80 o 
   3   1   8     1905.82     2042.41    318.88 o 
   4   1   8     1980.36     1733.96    301.77 o 
   5   1   8     1368.78     1351.35    315.07 o 
  -8   2   8     1830.23     1720.13    233.93 o 
  -7   2   8     1504.60     1607.25    217.28 o 
  -6   2   8     3424.95     3298.33    283.49 o 
  -5   2   8      340.46      411.64    112.24 o 
  -4   2   8      351.27      411.93    109.79 o 
  -3   2   8       75.57      150.01     78.20 o 
  -2   2   8     1056.20     1124.03    159.36 o 
  -1   2   8     1403.99     1550.08    181.24 o 
   0   2   8     2460.47     2749.56    208.11 o 
   1   2   8     3993.72     4039.48    298.32 o 
   2   2   8     2761.86     3079.10    260.11 o 
   3   2   8     1910.23     1979.36    314.85 o 
   4   2   8      231.54      352.65    139.25 o 
   5   2   8        8.89     -166.09    222.69 o 
  -8   3   8      133.04      200.84     93.59 o 
  -7   3   8       16.55       62.32     76.07 o 
  -6   3   8     1232.94     1380.86    193.75 o 
  -5   3   8      814.05      955.87    162.95 o 
  -4   3   8     2021.39     2196.99    228.44 o 
  -3   3   8     2636.94     3060.42    249.67 o 
  -2   3   8     3866.89     4152.07    253.91 o 
  -1   3   8     1754.26     1908.21    194.37 o 
   0   3   8     1363.35     1473.85    211.89 o 
   1   3   8      100.79      135.33     79.40 o 
   2   3   8      246.25      366.90     97.72 o 
   3   3   8     1346.08     1678.43    231.68 o 
   4   3   8     2006.48     2293.44    506.71 o 
   5   3   8     1269.01     1029.72    422.41 o 
  -8   4   8     1305.48     1251.61    194.81 o 
  -7   4   8     2344.76     1925.62    235.82 o 
  -6   4   8     2710.83     2570.41    258.17 o 
  -5   4   8     1277.36     1364.79    192.50 o 
  -4   4   8      326.23      467.81    117.94 o 
  -3   4   8       12.28       98.86     64.92 o 
  -2   4   8      810.47     1057.32    154.32 o 
  -1   4   8     1242.90     1390.73    168.39 o 
   0   4   8     1063.98     1086.33    185.49 o 
   1   4   8     3335.39     3399.15    278.56 o 
   2   4   8     1357.50     1443.92    210.75 o 
   3   4   8     2688.05     3035.65    346.14 o 
   4   4   8      582.27      704.11    304.49 o 
   5   4   8       86.88       30.94    256.97 o 
  -8   5   8        8.11       13.76     82.50 o 
  -7   5   8        4.89       45.38     72.39 o 
  -6   5   8      718.15      754.13    145.20 o 
  -5   5   8     1023.98     1128.59    172.21 o 
  -4   5   8     3207.43     3454.22    258.36 o 
  -3   5   8     3599.08     3832.17    260.24 o 
  -2   5   8     3358.88     3305.10    230.20 o 
  -1   5   8     1225.15     1085.17    189.96 o 
   0   5   8      353.35      341.56    113.11 o 
   1   5   8       38.70      102.38     77.85 o 
   2   5   8      649.66      717.72    146.22 o 
   3   5   8      154.36      232.10     84.72 o 
   4   5   8     1307.24     1360.48    251.75 o 
   5   5   8      886.66      709.76    403.89 o 
  -8   6   8      515.37      499.79    133.27 o 
  -7   6   8     1802.49     1678.33    220.93 o 
  -6   6   8     1419.50     1284.82    191.62 o 
  -5   6   8     1616.29     1239.80    180.03 o 
  -4   6   8      263.54      300.78     99.73 o 
  -3   6   8       90.89      169.41     75.51 o 
  -2   6   8      395.30      604.86    147.82 o 
  -1   6   8      698.38      759.54    177.41 o 
   0   6   8     1021.08     1010.42    183.30 o 
   1   6   8     1115.48     1241.49    200.71 o 
   2   6   8     1836.79     1832.73    234.90 o 
   3   6   8     1448.51     1436.63    270.54 o 
   4   6   8     1125.84     1113.63    249.14 o 
   5   6   8       33.32     -231.68    263.27 o 
  -8   7   8       13.73      -37.69     82.17 o 
  -7   7   8      116.25      182.24     89.65 o 
  -6   7   8      451.10      509.43    119.63 o 
  -5   7   8     1085.41     1105.65    164.76 o 
  -4   7   8      530.73      516.54    118.63 o 
  -3   7   8     1490.72     1716.23    194.40 o 
  -2   7   8     1769.99     1732.93    237.12 o 
  -1   7   8      606.46      667.01    150.31 o 
   0   7   8      229.34      256.17    102.70 o 
   1   7   8      108.39      175.02     84.79 o 
   2   7   8      171.29      391.79    147.78 o 
   3   7   8      676.15      559.43    170.92 o 
   4   7   8       27.75       75.52    159.79 o 
   5   7   8      580.42      572.06    188.07 o 
  -8   8   8      400.49      551.47    138.76 o 
  -7   8   8     1183.48     1052.01    175.94 o 
  -6   8   8      692.41      645.10    133.39 o 
  -5   8   8     1066.23     1241.30    177.17 o 
  -4   8   8      251.36      286.95     86.05 o 
  -3   8   8       15.78       58.88     85.03 o 
  -2   8   8      177.13      171.62     95.52 o 
  -1   8   8      109.84      127.00     87.58 o 
   0   8   8      848.91      981.06    180.07 o 
   1   8   8       20.38       54.51     67.73 o 
   2   8   8     2190.19     1695.87    301.63 o 
   3   8   8         .69       46.03     88.30 o 
   4   8   8      212.51      360.23    143.98 o 
   5   8   8       36.10      150.57    136.06 o 
  -7   9   8      358.20      359.56    114.52 o 
  -6   9   8      454.41      424.50    107.79 o 
  -5   9   8       72.12       84.16     62.35 o 
  -4   9   8        2.58       15.98     72.30 o 
  -3   9   8       51.06      112.72     91.95 o 
  -2   9   8      244.70      291.93    111.26 o 
  -1   9   8      387.16      283.53    109.07 o 
   0   9   8      140.94      186.72     89.12 o 
   1   9   8       21.43       16.38     78.08 o 
   2   9   8      700.80      628.87    193.17 o 
   3   9   8       32.79       37.23    103.09 o 
   4   9   8       17.84      100.78    113.71 o 
   5   9   8      244.14      242.69    161.63 o 
  -7  10   8      262.59      357.27    117.73 o 
  -6  10   8        9.34       75.67     72.88 o 
  -5  10   8      643.28      688.26    126.41 o 
  -4  10   8        6.04       20.14     72.34 o 
  -3  10   8      452.51      448.48    130.89 o 
  -2  10   8      222.45      166.07     90.84 o 
  -1  10   8        5.48      -25.08     63.33 o 
   0  10   8      524.98      673.20    198.57 o 
   1  10   8        1.27       85.22     87.95 o 
   2  10   8       56.82      195.85    104.53 o 
   3  10   8       70.33      148.31    118.81 o 
   4  10   8       10.47       12.07     96.51 o 
   5  10   8       63.55       17.74    132.27 o 
  -7  11   8       14.79       14.48     78.85 o 
  -6  11   8       37.64       76.44     74.29 o 
  -5  11   8       47.73      157.17     95.70 o 
  -4  11   8       20.88      108.11     83.24 o 
  -3  11   8       14.24      -11.01     72.41 o 
  -2  11   8        5.00      -37.31     65.25 o 
  -1  11   8      279.78      165.68     88.25 o 
   0  11   8       40.86      104.67    108.10 o 
   1  11   8      249.18      305.40    134.33 o 
   2  11   8      142.95      219.41    109.05 o 
   3  11   8        8.10       53.15     92.98 o 
   4  11   8       12.97       61.28    113.20 o 
   5  11   8        2.51        7.40    130.89 o 
  -7  12   8       59.20      125.57     85.03 o 
  -6  12   8       55.36       82.15     97.70 o 
  -5  12   8        5.97       36.70     80.84 o 
  -4  12   8         .36      -40.07     67.04 o 
  -3  12   8     1554.97     1405.75    220.77 o 
  -2  12   8       35.15      121.71     73.82 o 
  -1  12   8        3.08      -27.87     77.41 o 
   0  12   8      263.28      387.37    165.68 o 
   1  12   8      354.14      380.96    152.55 o 
   2  12   8       33.79      230.66    119.61 o 
   3  12   8      107.95      106.31     99.53 o 
   4  12   8        7.68       50.91    107.41 o 
  -7  13   8       55.08      116.35    103.46 o 
  -6  13   8      128.06      180.83    110.23 o 
  -5  13   8      397.51      447.42    131.22 o 
  -4  13   8       39.65       66.94     79.52 o 
  -3  13   8       96.90      148.68     84.61 o 
  -2  13   8        7.27      156.40    113.96 o 
  -1  13   8       77.27      202.79    123.69 o 
   0  13   8       91.19      110.67    101.99 o 
   1  13   8      117.93      129.79    104.66 o 
   2  13   8         .68        7.28     97.72 o 
   3  13   8      123.19      318.63    156.60 o 
   4  13   8      391.43      465.23    180.93 o 
  -7  14   8      359.48      316.50    137.67 o 
  -6  14   8      123.85      163.33    106.94 o 
  -5  14   8       21.60       33.01     82.28 o 
  -4  14   8       16.71       58.37     78.84 o 
  -3  14   8      410.44      373.04    152.12 o 
  -2  14   8      197.25      388.84    216.81 o 
  -1  14   8         .50      -21.96     86.57 o 
   0  14   8     2084.27     2425.33    366.42 o 
   1  14   8      473.48      525.61    300.74 o 
   2  14   8      425.19      524.27    186.70 o 
   3  14   8      110.44      156.55    120.98 o 
   4  14   8       35.48      110.31    124.21 o 
  -7  15   8       62.61       40.21    103.31 o 
  -6  15   8      270.40      301.47    116.14 o 
  -5  15   8      467.51      450.43    133.68 o 
  -4  15   8      777.01      759.79    211.75 o 
  -3  15   8      663.41      873.89    224.25 o 
  -2  15   8      692.56      906.78    225.64 o 
  -1  15   8       12.55       10.75     89.65 o 
   0  15   8      124.10      114.56    114.62 o 
   1  15   8       74.57      148.05    113.44 o 
   2  15   8       32.19       69.24    124.54 o 
   3  15   8      389.91      621.82    203.75 o 
   4  15   8      577.68      567.20    275.77 o 
  -6  16   8      337.30      311.95    117.38 o 
  -5  16   8      419.42      377.47    114.27 o 
  -4  16   8       48.92       57.39    110.46 o 
  -3  16   8         .87        5.59     81.72 o 
  -2  16   8       39.62       73.83    103.82 o 
  -1  16   8     1118.53     1243.39    272.08 o 
   0  16   8      477.30      493.09    171.98 o 
   1  16   8      492.47      538.86    184.98 o 
   2  16   8      735.85      829.84    226.81 o 
   3  16   8      239.75      317.53    158.78 o 
   4  16   8       76.95      143.40    190.83 o 
  -6  17   8       27.90      119.65     90.21 o 
  -5  17   8     1122.41     1155.64    276.48 o 
  -4  17   8     1832.31     1543.37    306.73 o 
  -3  17   8     1231.38     1203.26    260.64 o 
  -2  17   8     1639.37     1679.90    317.04 o 
  -1  17   8      165.46      136.88    116.19 o 
   0  17   8        2.61       43.47    103.92 o 
   1  17   8        5.89       29.51    113.00 o 
   2  17   8      157.02      286.25    150.84 o 
   3  17   8      577.07      730.31    231.79 o 
  -6  18   8      722.46      713.67    220.38 o 
  -5  18   8      660.73      556.88    344.00 o 
  -4  18   8       14.59       32.76    111.55 o 
  -3  18   8      464.95      444.29    204.86 o 
  -2  18   8      126.24      166.68    126.04 o 
  -1  18   8     1803.82     1723.14    317.44 o 
   0  18   8     1761.73     1789.89    340.64 o 
   1  18   8      931.92      938.42    251.51 o 
   2  18   8      992.55     1097.37    271.40 o 
   3  18   8      998.22      881.49    241.39 o 
  -6  19   8      328.62      478.95    177.46 o 
  -5  19   8     1577.87     1568.82    437.42 o 
  -4  19   8     1945.58     1751.73    330.23 o 
  -3  19   8     1855.86     1686.09    324.69 o 
  -2  19   8     1182.19     1137.56    255.94 o 
  -1  19   8     1512.52     1768.88    385.13 o 
   0  19   8      164.80       80.35    118.12 o 
   1  19   8       47.20       96.11    118.14 o 
   2  19   8      181.17      242.60    140.48 o 
   3  19   8      512.13      773.20    232.42 o 
  -5  20   8      511.83      588.28    190.83 o 
  -4  20   8      219.02       52.44    115.29 o 
  -3  20   8      235.73      148.29    134.51 o 
  -2  20   8      289.69      413.31    179.89 o 
  -1  20   8     1492.25     1617.82    329.46 o 
   0  20   8     2741.26     2707.86    414.20 o 
   1  20   8     1598.15     1689.23    336.06 o 
   2  20   8     1770.01     1505.36    326.58 o 
   3  20   8      579.71      572.92    198.42 o 
  -5  21   8     1206.11      888.89    235.27 o 
  -4  21   8     2278.00     2229.34    498.42 o 
  -3  21   8     3298.05     3045.02    425.34 o 
  -2  21   8     1620.24     1860.88    350.86 o 
  -1  21   8     1143.02     1389.79    300.90 o 
   0  21   8      326.19      332.30    170.55 o 
   1  21   8       39.03      -72.57    102.30 o 
   2  21   8      361.10      442.81    184.54 o 
  -5  22   8      854.32      874.41    225.66 o 
  -4  22   8      766.52      733.65    225.22 o 
  -3  22   8       25.66       91.59    119.01 o 
  -2  22   8      378.32      586.58    206.37 o 
  -1  22   8     1057.56     1086.53    265.29 o 
   0  22   8     2109.20     2240.39    389.28 o 
   1  22   8     2436.60     2784.59    428.85 o 
   2  22   8     1076.77      797.99    234.52 o 
  -4  23   8     1980.30     1536.28    299.79 o 
  -3  23   8     2943.39     3054.76    433.42 o 
  -2  23   8      981.25      833.05    223.26 o 
  -1  23   8     1573.67     1251.06    286.51 o 
   0  23   8      444.78      408.34    237.84 o 
   1  23   8         .24       72.07    111.02 o 
  -3  24   8       71.64      201.22    142.32 o 
  -2  24   8       53.86      148.30    136.64 o 
  -1  24   8     1214.52     1097.25    269.85 o 
   0  24   8     1681.43     1331.80    286.65 o 
   1  24   8     2223.76     2074.95    369.54 o 
  -3  25   8      844.02      786.90    213.93 o 
  -2  25   8     1263.68     1176.04    271.89 o 
  -1  25   8      543.40      719.00    204.83 o 
   0  25   8      331.39      242.57    171.56 o 
  -7   1   9        9.68       51.50     84.53 o 
  -6   1   9       17.57       69.55     73.29 o 
  -5   1   9        5.39       46.12     70.58 o 
  -4   1   9       51.50       35.51     66.10 o 
  -3   1   9        8.09       44.20     64.91 o 
  -2   1   9       50.70       90.70     61.71 o 
  -1   1   9         .14       23.47     63.39 o 
   0   1   9       35.36       46.69     64.45 o 
   1   1   9       25.55       99.71    115.36 o 
   2   1   9       37.55       95.30    127.24 o 
   3   1   9      133.09      200.60    129.08 o 
   4   1   9        1.83      159.33    177.95 o 
  -7   2   9      358.88      250.24    107.58 o 
  -6   2   9       21.71       40.97     72.54 o 
  -5   2   9      244.85      220.18     89.02 o 
  -4   2   9        4.35       33.03     67.72 o 
  -3   2   9       34.12       13.00     66.13 o 
  -2   2   9      262.30      399.28    100.53 o 
  -1   2   9        1.49       25.69     71.92 o 
   0   2   9      600.42      631.58    147.11 o 
   1   2   9       59.71       10.65     99.49 o 
   2   2   9      347.74      264.92    137.28 o 
   3   2   9       48.15      259.33    124.97 o 
   4   2   9         .24      129.50    163.87 o 
  -7   3   9       96.75       89.13     83.41 o 
  -6   3   9       19.11        9.84     75.45 o 
  -5   3   9      380.07      338.27     97.06 o 
  -4   3   9      178.47      322.64     93.84 o 
  -3   3   9      145.65      180.18     71.62 o 
  -2   3   9      739.98      846.10    174.89 o 
  -1   3   9       66.41      138.61     78.84 o 
   0   3   9      126.36      172.73     77.27 o 
   1   3   9        1.29       96.56     75.68 o 
   2   3   9      300.41      355.39    154.81 o 
   3   3   9      104.18      116.44    193.24 o 
   4   3   9      145.27      208.98    180.27 o 
  -7   4   9     1557.99     1471.31    218.58 o 
  -6   4   9      787.46      613.32    141.46 o 
  -5   4   9     1053.65     1250.47    185.80 o 
  -4   4   9        3.59       29.13     63.86 o 
  -3   4   9       73.99      128.75     90.52 o 
  -2   4   9      112.16      152.86     96.21 o 
  -1   4   9      772.39      935.76    181.63 o 
   0   4   9      499.32      427.49    121.98 o 
   1   4   9      473.89      412.15    111.65 o 
   2   4   9      718.83     1014.80    214.49 o 
   3   4   9      150.50      207.87    189.44 o 
   4   4   9        5.64      -28.90    141.73 o 
  -7   5   9       48.16      179.70     93.92 o 
  -6   5   9       71.42      111.66     89.29 o 
  -5   5   9     1385.88     1351.76    229.33 o 
  -4   5   9      438.56      497.81    114.57 o 
  -3   5   9      903.49     1141.34    207.04 o 
  -2   5   9     2242.85     2399.59    285.63 o 
  -1   5   9      486.04      436.37    123.90 o 
   0   5   9        4.40       32.31     69.28 o 
   1   5   9       90.68       98.24     68.40 o 
   2   5   9      608.70      716.11    186.67 o 
   3   5   9      339.19      514.49    265.58 o 
   4   5   9      408.78      393.14    255.95 o 
  -7   6   9     2038.80     1634.02    218.88 o 
  -6   6   9     1742.38     1626.71    214.91 o 
  -5   6   9      251.75      282.54     93.55 o 
  -4   6   9      277.15      155.88    119.81 o 
  -3   6   9      137.52      198.15    106.23 o 
  -2   6   9      255.87      347.40    122.64 o 
  -1   6   9      754.32      910.73    182.31 o 
   0   6   9      666.77      694.12    152.21 o 
   1   6   9     1368.00     1382.01    210.98 o 
   2   6   9     2294.45     2238.21    351.55 o 
   3   6   9      438.17      534.50    264.29 o 
   4   6   9      421.74      195.09    179.71 o 
  -7   7   9        1.58       64.97     92.58 o 
  -6   7   9      420.67      386.55    111.15 o 
  -5   7   9     1095.54     1155.58    215.95 o 
  -4   7   9     2697.55     2742.41    318.57 o 
  -3   7   9     2828.95     2949.30    320.89 o 
  -2   7   9     2939.99     2987.93    312.92 o 
  -1   7   9      629.89      631.97    146.55 o 
   0   7   9      154.09      266.47     96.43 o 
   1   7   9       91.36      155.14    109.71 o 
   2   7   9      635.98      854.05    211.21 o 
   3   7   9      200.47      328.01    130.98 o 
   4   7   9      846.79     1417.68    393.88 o 
  -7   8   9     2443.73     2230.97    256.40 o 
  -6   8   9     1665.27     1538.47    251.94 o 
  -5   8   9     1090.99     1201.79    223.37 o 
  -4   8   9       77.44       82.67     91.55 o 
  -3   8   9      132.33      313.48    113.80 o 
  -2   8   9      467.62      503.17    134.59 o 
  -1   8   9     1077.40     1147.27    197.83 o 
   0   8   9      853.04      946.34    224.30 o 
   1   8   9     2413.65     2473.58    363.01 o 
   2   8   9     1223.08     1621.57    306.91 o 
   3   8   9     2152.75     2039.19    350.42 o 
   4   8   9      385.02      379.71    185.27 o 
  -7   9   9       15.61       27.30    103.54 o 
  -6   9   9      586.62      626.56    161.85 o 
  -5   9   9     1118.44      949.05    189.04 o 
  -4   9   9     3314.84     3095.96    332.39 o 
  -3   9   9     2972.94     2655.19    302.86 o 
  -2   9   9     2987.33     3022.68    312.53 o 
  -1   9   9     1983.29     2019.81    250.69 o 
   0   9   9      572.02      538.99    174.62 o 
   1   9   9       24.39       77.87    100.36 o 
   2   9   9        3.88      267.49    120.24 o 
   3   9   9      301.51      378.92    159.82 o 
  -6  10   9     1455.92     1540.95    251.62 o 
  -5  10   9     1036.68      985.30    202.51 o 
  -4  10   9      521.97      671.38    155.87 o 
  -3  10   9        6.13       31.59     80.67 o 
  -2  10   9      291.50      407.66    112.17 o 
  -1  10   9     1627.19     1446.30    405.83 o 
   0  10   9     2978.36     2956.62    400.03 o 
   1  10   9     2535.23     2618.48    380.09 o 
   2  10   9     1440.72     1382.40    281.83 o 
   3  10   9     1136.55      990.72    237.41 o 
  -6  11   9      643.49      679.24    173.47 o 
  -5  11   9      708.50      591.67    156.79 o 
  -4  11   9     1251.16     1231.28    215.95 o 
  -3  11   9     1997.29     2102.45    270.49 o 
  -2  11   9     2808.54     2958.40    407.26 o 
  -1  11   9     1374.80     1559.21    303.32 o 
   0  11   9     1729.71     2040.05    345.95 o 
   1  11   9        2.25       48.72    101.94 o 
   2  11   9        1.40      136.34    119.41 o 
   3  11   9     1228.27     1138.75    261.72 o 
  -6  12   9     1348.02     1170.10    218.87 o 
  -5  12   9      497.18      552.48    155.91 o 
  -4  12   9      281.60      386.43    129.74 o 
  -3  12   9       35.51      123.22    121.75 o 
  -2  12   9      302.04      412.23    170.17 o 
  -1  12   9     2137.89     2103.08    353.83 o 
   0  12   9     1841.90     1745.31    328.16 o 
   1  12   9     2650.73     2610.97    394.46 o 
   2  12   9     2300.82     2305.82    377.94 o 
   3  12   9      299.73      358.33    148.39 o 
  -6  13   9      223.19      319.67    120.16 o 
  -5  13   9     1110.61     1131.87    205.39 o 
  -4  13   9     1421.92     1490.72    320.82 o 
  -3  13   9     2150.57     2041.24    361.46 o 
  -2  13   9     1273.52     1303.49    285.60 o 
  -1  13   9      799.85     1106.22    276.75 o 
   0  13   9      459.72      736.53    221.26 o 
   1  13   9        8.16       48.67    116.29 o 
   2  13   9      142.19      141.76    129.61 o 
   3  13   9      692.13      746.08    297.91 o 
  -6  14   9     1558.16     1412.33    223.29 o 
  -5  14   9      630.72      458.88    190.87 o 
  -4  14   9       80.39       51.41    120.90 o 
  -3  14   9       16.62      149.89    125.58 o 
  -2  14   9      106.64      131.09    116.62 o 
  -1  14   9      641.52      693.53    222.12 o 
   0  14   9      852.26      963.81    258.10 o 
   1  14   9     1233.81     1452.40    313.92 o 
   2  14   9     1169.09     1169.70    272.78 o 
   3  14   9     1456.51     1721.24    471.60 o 
  -5  15   9      706.84      805.88    234.81 o 
  -4  15   9     1607.95     1438.16    312.53 o 
  -3  15   9     1743.42     2016.18    358.62 o 
  -2  15   9      372.58      422.88    180.47 o 
  -1  15   9     1673.35     1858.17    343.71 o 
   0  15   9       78.51       62.38    115.45 o 
   1  15   9       37.31      137.82    128.30 o 
   2  15   9       42.64      111.68    120.62 o 
  -5  16   9      646.40      406.53    173.75 o 
  -4  16   9      289.67      139.89    135.87 o 
  -3  16   9       28.08       21.89    108.70 o 
  -2  16   9       28.43       -7.78    118.50 o 
  -1  16   9      235.17      346.68    165.86 o 
   0  16   9     1263.71     1036.12    268.21 o 
   1  16   9      764.82      944.29    257.21 o 
   2  16   9     1067.44     1113.80    246.17 o 
  -5  17   9      256.88      288.14    155.18 o 
  -4  17   9      877.05      730.40    225.07 o 
  -3  17   9      873.52      489.23    190.81 o 
  -2  17   9      381.70      217.81    140.38 o 
  -1  17   9      497.40      555.02    193.32 o 
   0  17   9      591.93      617.70    217.95 o 
   1  17   9         .87      118.97    116.22 o 
   2  17   9       40.63      160.63    199.63 o 
  -4  18   9      246.43      300.82    161.07 o 
  -3  18   9       67.15      111.42    161.69 o 
  -2  18   9      148.77      284.75    153.10 o 
  -1  18   9      166.89      378.86    169.65 o 
   0  18   9     1039.36      796.47    228.85 o 
   1  18   9      853.49     1102.39    276.75 o 
  -4  19   9      248.23      206.74    136.64 o 
  -3  19   9      641.11      608.17    223.20 o 
  -2  19   9      272.02      215.62    156.37 o 
  -1  19   9      412.51      421.68    191.49 o 
   0  19   9      210.66      121.19    135.90 o 
   1  19   9        2.93      -38.63    153.22 o 
  -3  20   9       35.05       23.83    110.69 o 
  -2  20   9       25.97      -22.49    102.65 o 
  -1  20   9         .66       93.04    121.62 o 
   0  20   9      601.22      443.26    272.99 o 
  -3  21   9      208.40      369.94    156.64 o 
  -2  21   9      137.77        4.59    103.96 o 
  -1  21   9      180.99      112.46    152.57 o 
  -6   0  10     1568.30     1688.30    311.92 o 
  -5   0  10      333.81      336.31    166.90 o 
  -4   0  10      266.40      356.81    163.79 o 
  -3   0  10         .37       54.67     96.63 o 
  -2   0  10      153.22      237.88    195.27 o 
  -1   0  10     1532.17     1528.93    432.79 o 
   0   0  10      532.29      387.86    209.17 o 
   1   0  10     1145.88     1457.32    431.77 o 
   2   0  10     2383.81     2589.13    529.50 o 
  -6   1  10      593.72      586.42    124.90 o 
  -5   1  10      506.99      622.63    139.54 o 
  -4   1  10      571.86      765.80    148.58 o 
  -3   1  10     1982.27     2176.44    282.36 o 
  -2   1  10     2095.34     2017.22    343.47 o 
  -1   1  10      976.47     1036.46    250.41 o 
   0   1  10      617.73      717.45    206.44 o 
   1   1  10       68.33      177.45    137.91 o 
   2   1  10      118.11      321.65    137.68 o 
  -6   2  10     1191.04     1192.25    178.58 o 
  -5   2  10      758.60      751.09    150.28 o 
  -4   2  10      558.05      715.12    181.29 o 
  -3   2  10         .92        1.99     80.93 o 
  -2   2  10      203.54      283.00    109.20 o 
  -1   2  10      790.95     1099.26    258.25 o 
   0   2  10     1451.17     1575.36    296.29 o 
   1   2  10     1023.57     1247.77    259.55 o 
   2   2  10     2326.01     2183.02    510.32 o 
  -6   3  10      528.35      519.90    180.69 o 
  -5   3  10      292.83      324.50     95.96 o 
  -4   3  10     1593.20     1775.14    270.59 o 
  -3   3  10     1727.25     2103.49    286.09 o 
  -2   3  10     2015.08     1774.10    255.52 o 
  -1   3  10     1666.57     1764.67    245.34 o 
   0   3  10      624.15      722.15    190.69 o 
   1   3  10       14.37       43.82    105.20 o 
   2   3  10       24.53       42.80    163.96 o 
  -6   4  10      944.23      909.09    168.75 o 
  -5   4  10     1341.71     1105.53    215.38 o 
  -4   4  10       21.79       74.24     92.20 o 
  -3   4  10        2.98       96.58     94.51 o 
  -2   4  10      129.48      153.59     95.53 o 
  -1   4  10      374.86      513.57    136.08 o 
   0   4  10      835.26     1059.60    234.24 o 
   1   4  10     1184.83     1258.99    395.83 o 
   2   4  10     1468.62     1817.11    476.60 o 
  -5   5  10      833.50      822.97    186.81 o 
  -4   5  10     1072.88     1245.91    220.43 o 
  -3   5  10     1365.86     1110.32    212.55 o 
  -2   5  10     1347.75     1273.31    218.93 o 
  -1   5  10      985.72      945.08    187.99 o 
   0   5  10      164.50      295.78     88.69 o 
   1   5  10         .07      103.19    204.63 o 
   2   5  10       26.33      231.59    176.38 o 
  -5   6  10      384.07      379.81    131.59 o 
  -4   6  10       85.10      188.88    107.52 o 
  -3   6  10       24.80       58.12     93.12 o 
  -2   6  10       43.17      107.54     84.81 o 
  -1   6  10      102.13      162.98     99.57 o 
   0   6  10      366.39      587.42    179.83 o 
   1   6  10     1033.27     1129.21    394.16 o 
   2   6  10     1061.51      990.82    303.10 o 
  -5   7  10      321.80      224.84    111.33 o 
  -4   7  10      532.02      533.95    141.36 o 
  -3   7  10     1197.80     1089.23    205.79 o 
  -2   7  10      829.54      856.78    177.71 o 
  -1   7  10      593.80      786.92    220.71 o 
   0   7  10       28.18      133.08    115.18 o 
   1   7  10         .28       66.31     98.84 o 
  -5   8  10      256.31      438.40    135.30 o 
  -4   8  10      422.38      339.92    130.12 o 
  -3   8  10       10.32       25.13     87.53 o 
  -2   8  10       66.31      141.79    116.77 o 
  -1   8  10       76.08      200.59    141.09 o 
   0   8  10      386.73      495.96    173.82 o 
   1   8  10      884.13      934.44    234.99 o 
  -5   9  10       26.38      350.29    137.09 o 
  -4   9  10       76.55      161.92    102.53 o 
  -3   9  10      339.78      342.90    113.35 o 
  -2   9  10      216.65      284.82    150.44 o 
  -1   9  10      269.73      359.39    159.38 o 
   0   9  10       63.20      135.01    126.14 o 
   1   9  10        2.60       -7.00     96.46 o 
  -5  10  10      162.57      252.90    150.00 o 
  -4  10  10       23.38      112.22     98.48 o 
  -3  10  10        4.33       38.06    108.13 o 
  -2  10  10       46.15       82.19    116.67 o 
  -1  10  10       24.15      101.73    109.01 o 
   0  10  10       36.38      154.85    121.06 o 
   1  10  10      221.99       86.89    150.81 o 
  -5  11  10        8.37       15.56    140.99 o 
  -4  11  10        1.27      -13.90    104.96 o 
  -3  11  10        6.21      126.09    119.70 o 
  -2  11  10       73.36      129.26    120.17 o 
  -1  11  10        8.42        5.89    107.95 o 
   0  11  10      225.66      226.89    127.02 o 
   1  11  10       61.64      161.83    152.38 o 
  -4  12  10      312.02      430.38    222.51 o 
  -3  12  10       52.47      103.41    118.58 o 
  -2  12  10         .09       13.69    107.04 o 
  -1  12  10      308.99      338.06    143.83 o 
   0  12  10       67.57      367.85    201.29 o 
  -4  13  10         .68       71.24    151.83 o 
  -3  13  10      103.62      152.48    182.86 o 
  -2  13  10       48.84      129.07    117.80 o 
  -1  13  10      352.02      336.54    198.61 o 
   0  13  10      122.45      423.80    217.78 o 
  -3  14  10       51.70      275.31    213.52 o 
  -2  14  10         .55       91.52    164.43 o 
  -1  14  10      424.19      276.05    188.88 o 
  -3  15  10      298.00      227.88    221.40 o 
  -2  15  10      138.89       -6.48    154.33 o 
  -1  15  10      216.93      251.22    197.13 o 
                                                 
